# Supplementary material for: Genomic Epidemiology of SARS-CoV-2 in Madrid, Spain, during the First Wave of the Pandemic: Fast Spread and Early Dominance by D614G Variants
Source: Microorganisms. 2021 Feb 22;9(2):454. doi: 10.3390/microorganisms9020454 (PMC7926973; doi:10.3390/microorganisms9020454)
Supplement: Supplementary file 1 [file microorganisms-09-00454-s001.zip]

Archive with 5 entries (4 files):
- Suppl Final/
- Suppl Final/Supp. File 1.png
- Suppl Final/Suppl final.docx
- Suppl Final/Viedma et al. Supplementary_Table_1.xlsx
- Suppl Final/Viedma et al. Supplementary_Table_2.xlsx
