# Supplementary material for: Genomic Epidemiology of SARS-CoV-2 in Madrid, Spain, during the First Wave of the Pandemic: Fast Spread and Early Dominance by D614G Variants
Source: Microorganisms. 2021 Feb 22;9(2):454. doi: 10.3390/microorganisms9020454 (PMC7926973; doi:10.3390/microorganisms9020454)
Supplement: Supplementary file 1 [file microorganisms-09-00454-s001.zip › Suppl Final/Viedma et al. Supplementary_Table_1.xlsx]

## Sheet: Global Data
Supplementary Table 1. General Characteristics of the SARS-COV-2 genomes included in this study.
Sample Name	GISAID_Accession ID	ENA_Accession ID	Unique	Rambaut_lineage	Collection date (mm/dd/yyyy)	Originating laboratory	SPECIMEN SOURCE	Passage details/history	AGE	GENDER	Sequencing technology	Assembly method	COVERAGE
Spain_Madrid_H10_39_2020	EPI_ISL_417963	ERS5112369	(SAMEA7353894)	B.1	2020-12-03	Hospital Universitario12 de Octubre	Oro-pharyngeal swab	Original	57	Female	Ion Torrent S5	Geneious Prime	12946
Spain_Madrid_H11_40_2020	EPI_ISL_417967	ERS5112370	(SAMEA7353895)	B.1.5	2020-12-03	Hospital Universitario12 de Octubre	Oro-pharyngeal swab	Original	44	Female	Ion Torrent S5	Geneious Prime	18908
Spain_Madrid_H12_13_2020	EPI_ISL_428683	ERS5112371	(SAMEA7353896)	B	2020-03-03	Hospital Universitario12 de Octubre	Oro-pharyngeal swab	Original	41	Female	Ion Torrent S5	IRMA	4172
Spain_Madrid_H12_1301_2020	EPI_ISL_4211	ERS5112372	(SAMEA7353897)	B	2020-05-03	Hospital Universitario12 de Octubre	Oro-pharyngeal swab	Original	8D	Female	NANOPORE MINION	ARTIC	2614,85
Spain_Madrid_H12_1502_2020	EPI_ISL_4211	ERS5112373	(SAMEA7353898)	B.1	2020-09-03	Hospital Universitario12 de Octubre	Oro-pharyngeal swab	Original	32	Female	NANOPORE MINION	ARTIC	4050,02
Spain_Madrid_H12_16_2020	EPI_ISL_430718	ERS5112374	(SAMEA7353899)	B.1	2020-10-03	Hospital Universitario12 de Octubre	Oro-pharyngeal swab	Original	62	Female	Ion Torrent S5	IRMA	6047
Spain_Madrid_H12_1703_2020	EPI_ISL_421173	ERS5112375	(SAMEA7353900)	B.1	2020-08-03	Hospital Universitario12 de Octubre	Oro-pharyngeal swab	Original	52	Male	NANOPORE MINION	ARTIC	3167,88
Spain_Madrid_H12_1804_2020	EPI_ISL_421174	ERS5112376	(SAMEA7353901)	B.1.5.23	03/29/2020	Hospital Universitario12 de Octubre	Oro-pharyngeal swab	Original	47	Female	NANOPORE MINION	ARTIC	5625,18
Spain_Madrid_H12_1905_2020	EPI_ISL_421175	ERS5112377	(SAMEA7353902)	B.1.5	03/29/2020	Hospital Universitario12 de Octubre	Oro-pharyngeal swab	Original	25	Female	NANOPORE MINION	ARTIC	5953,52
Spain_Madrid_H12_20_2020	EPI_ISL_428684	ERS5112378	(SAMEA7353903)	B.1	03/27/2020	Hospital Universitario12 de Octubre	Oro-pharyngeal swab	Original	55	Female	Ion Torrent S5	IRMA	4896
Spain_Madrid_H12_2006_2020	EPI_ISL_421176	ERS5112379	(SAMEA7353904)	B.1	03/27/2020	Hospital Universitario12 de Octubre	Oro-pharyngeal swab	Original	58	Female	NANOPORE MINION	ARTIC	2418,59
Spain_Madrid_H12_21_2020	EPI_ISL_428685	ERS5112380	(SAMEA7353905)	B.1	03/27/2020	Hospital Universitario12 de Octubre	Oro-pharyngeal swab	Original	55	Female	Ion Torrent S5	IRMA	80.4
Spain_Madrid_H12_2107_2020	EPI_ISL_421177	ERS5112381	(SAMEA7353906)	B.1	03/27/2020	Hospital Universitario12 de Octubre	Oro-pharyngeal swab	Original	35	Female	NANOPORE MINION	ARTIC	2076,45
Spain_Madrid_H12_2208_2020	EPI_ISL_421178	ERS5112382	(SAMEA7353907)	B.1.5	03/27/2020	Hospital Universitario12 de Octubre	Oro-pharyngeal swab	Original	56	Male	NANOPORE MINION	ARTIC	3864,72
Spain_Madrid_H12_23_2020	EPI_ISL_428686	ERS5112383	(SAMEA7353908)	B.1	03/22/2020	Hospital Universitario12 de Octubre	Oro-pharyngeal swab	Original	33	Male	Ion Torrent S5	IRMA	4900
Spain_Madrid_H12_2309_2020	EPI_ISL_421179	ERS5112384	(SAMEA7353909)	B.1	03/27/2020	Hospital Universitario12 de Octubre	Secretion	Original	53	Female	NANOPORE MINION	ARTIC	685,00
Spain_Madrid_H12_24_2020	EPI_ISL_428687	ERS5112385	(SAMEA7353910)	B.1.5	03/22/2020	Hospital Universitario12 de Octubre	Oro-pharyngeal swab	Original	41	Female	Ion Torrent S5	IRMA	8366
Spain_Madrid_H12_2410_2020	EPI_ISL_421180	ERS5112386	(SAMEA7353911)	B.1	03/27/2020	Hospital Universitario12 de Octubre	Oro-pharyngeal swab	Original	33	Male	NANOPORE MINION	ARTIC	2705,69
Spain_Madrid_H12_25_2020	EPI_ISL_428688	ERS5112387	(SAMEA7353912)	B.1	03/22/2020	Hospital Universitario12 de Octubre	Oro-pharyngeal swab	Original	66	Male	Ion Torrent S5	IRMA	7467
Spain_Madrid_H12_2501_2020	EPI_ISL_428700	ERS5112388	(SAMEA7353913)	A.5	03/27/2020	Hospital Universitario12 de Octubre	Oro-pharyngeal swab	Original	31	Male	NANOPORE MINION	ARTIC	3147
Spain_Madrid_H12_26_2020	EPI_ISL_428689	ERS5112389	(SAMEA7353914)	B.1	03/26/2020	Hospital Universitario12 de Octubre	Oro-pharyngeal swab	Original	87	Female	Ion Torrent S5	IRMA	6122
Spain_Madrid_H12_27_2020	EPI_ISL_428690	ERS5112390	(SAMEA7353915)	B.1	03/21/2020	Hospital Universitario12 de Octubre	Secretion	Original	41	Female	Ion Torrent S5	IRMA	4576
Spain_Madrid_H12_28_2020	EPI_ISL_428691	ERS5112391	(SAMEA7353916)	A.2	03/21/2020	Hospital Universitario12 de Octubre	Oro-pharyngeal swab	Original	42	Female	Ion Torrent S5	IRMA	1835
Spain_Madrid_H12_29_2020	EPI_ISL_428692	ERS5112392	(SAMEA7353917)	A.2	2020-12-03	Hospital Universitario12 de Octubre	Oro-pharyngeal swab	Original	60	Female	Ion Torrent S5	IRMA	15504
Spain_Madrid_H12_2902_2020	EPI_ISL_428701	ERS5112393	(SAMEA7353918)	B.1.5	03/27/2020	Hospital Universitario12 de Octubre	Oro-pharyngeal swab	Original	57	Female	NANOPORE MINION	ARTIC	5493
Spain_Madrid_H12_30_2020	EPI_ISL_428693	ERS5112394	(SAMEA7353919)	B.1	2020-12-03	Hospital Universitario12 de Octubre	Oro-pharyngeal swab	Original	39	Female	Ion Torrent S5	IRMA	11953
Spain_Madrid_H12_31_2020	EPI_ISL_428694	ERS5112395	(SAMEA7353920)	B.1.5	2020-12-03	Hospital Universitario12 de Octubre	Oro-pharyngeal swab	Original	35	Female	Ion Torrent S5	IRMA	9338
Spain_Madrid_H12_32_2020	EPI_ISL_428695	ERS5112396	(SAMEA7353921)	B.1.5	2020-12-03	Hospital Universitario12 de Octubre	Oro-pharyngeal swab	Original	62	Female	Ion Torrent S5	IRMA	3967
Spain_Madrid_H12_3203_2020	EPI_ISL_428702	ERS5112397	(SAMEA7353922)	B.1	2020-11-03	Hospital Universitario12 de Octubre	Oro-pharyngeal swab	Original	26	Female	NANOPORE MINION	ARTIC	779
Spain_Madrid_H12_33_2020	EPI_ISL_428696	ERS5112398	(SAMEA7353923)	B.1	2020-12-03	Hospital Universitario12 de Octubre	Oro-pharyngeal swab	Original	73	Female	Ion Torrent S5	IRMA	4921
Spain_Madrid_H12_3304_2020	EPI_ISL_428703	ERS5112399	(SAMEA7353924)	B.1	2020-11-03	Hospital Universitario12 de Octubre	Oro-pharyngeal swab	Original	67	Female	NANOPORE MINION	ARTIC	2313
Spain_Madrid_H12_34_2020	EPI_ISL_428697	ERS5112400	(SAMEA7353925)	B.2	2020-12-03	Hospital Universitario12 de Octubre	Oro-pharyngeal swab	Original	29	Female	Ion Torrent S5	IRMA	2421
Spain_Madrid_H12_3405_2020	EPI_ISL_428704	ERS5112401	(SAMEA7353926)	A.5	2020-11-03	Hospital Universitario12 de Octubre	Oro-pharyngeal swab	Original	23	Female	NANOPORE MINION	ARTIC	4703
Spain_Madrid_H12_35_2020	EPI_ISL_428698	ERS5112402	(SAMEA7353927)	A.5	2020-12-03	Hospital Universitario12 de Octubre	Oro-pharyngeal swab	Original	55	Female	Ion Torrent S5	IRMA	10666
Spain_Madrid_H12_3506_2020	EPI_ISL_428705	ERS5112403	(SAMEA7353928)	B.1	03/21/2020	Hospital Universitario12 de Octubre	Oro-pharyngeal swab	Original	26	Female	NANOPORE MINION	ARTIC	2822
Spain_Madrid_H12_36_2020	EPI_ISL_428699	ERS5112404	(SAMEA7353929)	A.2	2020-09-03	Hospital Universitario12 de Octubre	Oro-pharyngeal swab	Original	64	Female	Ion Torrent S5	IRMA	2573
Spain_Madrid_H12_3607_2020	EPI_ISL_428706	ERS5112405	(SAMEA7353930)	B.1	03/21/2020	Hospital Universitario12 de Octubre	Oro-pharyngeal swab	Original	82	Male	NANOPORE MINION	ARTIC	6321
Spain_Madrid_H12_37_2020	EPI_ISL_529972	ERS5112406	(SAMEA7353931)	B.1	2020-01-04	Hospital Universitario12 de Octubre	Oro-pharyngeal swab	Original	33	Male	Ion Torrent S5	IRMA	7917
Spain_Madrid_H12_3708_2020	EPI_ISL_428707	ERS5112407	(SAMEA7353932)	B.1	03/26/2020	Hospital Universitario12 de Octubre	Oro-pharyngeal swab	Original	57	Male	NANOPORE MINION	ARTIC	1708
Spain_Madrid_H12_38_2020	EPI_ISL_529973	ERS5112408	(SAMEA7353933)	B.1	2020-01-04	Hospital Universitario12 de Octubre	Oro-pharyngeal swab	Original	31	Female	Ion Torrent S5	IRMA	6293
Spain_Madrid_H12_3809_2020	EPI_ISL_428708	ERS5112409	(SAMEA7353934)	B.1	03/21/2020	Hospital Universitario12 de Octubre	Oro-pharyngeal swab	Original	47	Female	NANOPORE MINION	ARTIC	8419
Spain_Madrid_H12_39_2020	EPI_ISL_529974	ERS5112410	(SAMEA7353935)	B.1	2020-02-04	Hospital Universitario12 de Octubre	Oro-pharyngeal swab	Original	40	Female	Ion Torrent S5	IRMA	3166
Spain_Madrid_H12_3910_2020	EPI_ISL_428709	ERS5112411	(SAMEA7353936)	B.1.5	03/21/2020	Hospital Universitario12 de Octubre	Oro-pharyngeal swab	Original	45	Male	NANOPORE MINION	ARTIC	6210
Spain_Madrid_H12_40_2020	EPI_ISL_529975	ERS5112412	(SAMEA7353937)	B.1	2020-05-04	Hospital Universitario12 de Octubre	Oro-pharyngeal swab	Original	49	Female	Ion Torrent S5	IRMA	28488
Spain_Madrid_H12_4011_2020	EPI_ISL_428710	ERS5112413	(SAMEA7353938)	A.2	03/22/2020	Hospital Universitario12 de Octubre	Oro-pharyngeal swab	Original	64	Male	NANOPORE MINION	ARTIC	5906
Spain_Madrid_H12_41_2020	EPI_ISL_529976	ERS5112414	(SAMEA7353939)	B.1	2020-05-04	Hospital Universitario12 de Octubre	Oro-pharyngeal swab	Original	60	Male	Ion Torrent S5	IRMA	191.9
Spain_Madrid_H12_4112_2020	EPI_ISL_428711	ERS5112415	(SAMEA7353940)	B.1.5	03/22/2020	Hospital Universitario12 de Octubre	Oro-pharyngeal swab	Original	86	Male	NANOPORE MINION	ARTIC	5039
Spain_Madrid_H12_42_2020	EPI_ISL_529977	ERS5112416	(SAMEA7353941)	B.1	2020-06-04	Hospital Universitario12 de Octubre	Oro-pharyngeal swab	Original	52	Female	Ion Torrent S5	IRMA	933
Spain_Madrid_H12_43_2020	EPI_ISL_529978	ERS5112417	(SAMEA7353942)	B.1	2020-06-04	Hospital Universitario12 de Octubre	Oro-pharyngeal swab	Original	41	Female	Ion Torrent S5	IRMA	514.1
Spain_Madrid_H12_44_2020	EPI_ISL_534327	ERS5112418	(SAMEA7353943)	B.1.1	2020-06-04	Hospital Universitario12 de Octubre	Oro-pharyngeal swab	Original	61	Male	Ion Torrent S5	IRMA	3282
Spain_Madrid_H12_45_2020	EPI_ISL_534328	ERS5112419	(SAMEA7353944)	B.1.5	2020-08-04	Hospital Universitario12 de Octubre	Oro-pharyngeal swab	Original	89	Female	Ion Torrent S5	IRMA	1081
Spain_Madrid_H12_46_2020	EPI_ISL_529979	ERS5112420	(SAMEA7353945)	A.5	2020-08-04	Hospital Universitario12 de Octubre	Oro-pharyngeal swab	Original	90	Female	Ion Torrent S5	IRMA	2022
Spain_Madrid_H12_47_2020	EPI_ISL_529980	ERS5112421	(SAMEA7353946)	B.1	2020-09-04	Hospital Universitario12 de Octubre	Oro-pharyngeal swab	Original	45	Male	Ion Torrent S5	IRMA	8065
Spain_Madrid_H12_48_2020	EPI_ISL_529981	ERS5112422	(SAMEA7353947)	B.1.5.6	2020-10-04	Hospital Universitario12 de Octubre	Oro-pharyngeal swab	Original	55	Male	Ion Torrent S5	IRMA	7024
Spain_Madrid_H12_49_2020	EPI_ISL_529982	ERS5112423	(SAMEA7353948)	B.1	03/27/2020	Hospital Universitario12 de Octubre	Oro-pharyngeal swab	Original	53	Male	Ion Torrent S5	IRMA	1268
Spain_Madrid_H12_50_2020	EPI_ISL_529983	ERS5112424	(SAMEA7353949)	A.2	03/27/2020	Hospital Universitario12 de Octubre	Oro-pharyngeal swab	Original	61	Female	Ion Torrent S5	IRMA	7918
Spain_Madrid_H12_52_2020	EPI_ISL_529984	ERS5112425	(SAMEA7353950)	B.1	2020-11-04	Hospital Universitario12 de Octubre	Oro-pharyngeal swab	Vero	53	Female	Ion Torrent S5	IRMA	3461
Spain_Madrid_H12_53_2020	EPI_ISL_529985	ERS5112426	(SAMEA7353951)	B.1	2020-12-04	Hospital Universitario12 de Octubre	Oro-pharyngeal swab	Vero	78	Female	Ion Torrent S5	IRMA	4001
Spain_Madrid_H12_54_2020	EPI_ISL_529986	ERS5112427	(SAMEA7353952)	B.1	04/13/2020	Hospital Universitario12 de Octubre	Oro-pharyngeal swab	Vero	66	Male	Ion Torrent S5	IRMA	3359
Spain_Madrid_H12_55_2020	EPI_ISL_529987	ERS5112428	(SAMEA7353953)	B.1	04/14/2020	Hospital Universitario12 de Octubre	Oro-pharyngeal swab	Original	22	Female	Ion Torrent S5	IRMA	7621
Spain_Madrid_H12_56_2020	EPI_ISL_529988	ERS5112429	(SAMEA7353954)	B.1	04/15/2020	Hospital Universitario12 de Octubre	Oro-pharyngeal swab	Original	43	Male	Ion Torrent S5	IRMA	9215
Spain_Madrid_H12_57_2020	EPI_ISL_529989	ERS5112430	(SAMEA7353955)	B.1.5	2020-02-04	Hospital Universitario12 de Octubre	Oro-pharyngeal swab	Original	27	Female	Ion Torrent S5	IRMA	3356
Spain_Madrid_H12_58_2020	EPI_ISL_529990	ERS5112431	(SAMEA7353956)	B.1	2020-03-04	Hospital Universitario12 de Octubre	Oro-pharyngeal swab	Original	90	Female	Ion Torrent S5	IRMA	4081
Spain_Madrid_H12_59_2020	EPI_ISL_529991	ERS5112432	(SAMEA7353957)	B.1.5	2020-03-04	Hospital Universitario12 de Octubre	Oro-pharyngeal swab	Original	67	Female	Ion Torrent S5	IRMA	10377
Spain_Madrid_H12_61_2020	EPI_ISL_529992	ERS5112433	(SAMEA7353958)	A.5	2020-01-03	Hospital Universitario12 de Octubre	Oro-pharyngeal swab	Original	53	Male	Ion Torrent S5	IRMA	24493
Spain_Madrid_H12_62_2020	EPI_ISL_529993	ERS5112434	(SAMEA7353959)	B.1.1	2020-12-04	Hospital Universitario12 de Octubre	Oro-pharyngeal swab	Original	58	Male	Ion Torrent S5	IRMA	5231
Spain_Madrid_H12_63_2020	EPI_ISL_529994	ERS5112435	(SAMEA7353960)	B.1.1	2020-12-04	Hospital Universitario12 de Octubre	Oro-pharyngeal swab	Original	65	Male	Ion Torrent S5	IRMA	3041
Spain_Madrid_H12_64_2020	EPI_ISL_529995	ERS5112436	(SAMEA7353961)	B.1.1	2020-12-04	Hospital Universitario12 de Octubre	Oro-pharyngeal swab	Original	66	Male	Ion Torrent S5	IRMA	1663
Spain_Madrid_H12_65_2020	EPI_ISL_529996	ERS5112437	(SAMEA7353962)	B.1	04/13/2020	Hospital Universitario12 de Octubre	Oro-pharyngeal swab	Original	48	Female	Ion Torrent S5	IRMA	7357
Spain_Madrid_H12_66_2020	EPI_ISL_529997	ERS5112438	(SAMEA7353963)	B.1	04/13/2020	Hospital Universitario12 de Octubre	Oro-pharyngeal swab	Original	64	Male	Ion Torrent S5	IRMA	3856
Spain_Madrid_H12_67_2020	EPI_ISL_529998	ERS5112439	(SAMEA7353964)	B.1	2020-11-04	Hospital Universitario12 de Octubre	Oro-pharyngeal swab	Original	75	Male	Ion Torrent S5	IRMA	4003
Spain_Madrid_H12_68_2020	EPI_ISL_529999	ERS5112440	(SAMEA7353965)	B.1	2020-11-04	Hospital Universitario12 de Octubre	Oro-pharyngeal swab	Original	51	Female	Ion Torrent S5	IRMA	6411
Spain_Madrid_H12_69_2020	EPI_ISL_530000	ERS5112441	(SAMEA7353966)	B.1	2020-11-04	Hospital Universitario12 de Octubre	Oro-pharyngeal swab	Original	55	Male	Ion Torrent S5	IRMA	4389
Spain_Madrid_H12_70_2020	EPI_ISL_530001	ERS5112442	(SAMEA7353967)	B.1	2020-11-04	Hospital Universitario12 de Octubre	Oro-pharyngeal swab	Original	71	Female	Ion Torrent S5	IRMA	5207
Spain_Madrid_H12_71_2020	EPI_ISL_530002	ERS5112443	(SAMEA7353968)	B.1	2020-11-04	Hospital Universitario12 de Octubre	Oro-pharyngeal swab	Original	85	Female	Ion Torrent S5	IRMA	1992
Spain_Madrid_H12_72_2020	EPI_ISL_530003	ERS5112444	(SAMEA7353969)	B.1	04/13/2020	Hospital Universitario12 de Octubre	Oro-pharyngeal swab	Original	53	Male	Ion Torrent S5	IRMA	5369
Spain_Madrid_H12_73_2020	EPI_ISL_530004	ERS5112445	(SAMEA7353970)	B.1	04/13/2020	Hospital Universitario12 de Octubre	Oro-pharyngeal swab	Original	85	Male	Ion Torrent S5	IRMA	5691
Spain_Madrid_H12_75_2020	EPI_ISL_530005	ERS5112446	(SAMEA7353971)	A.5	2020-01-04	Hospital Universitario12 de Octubre	Oro-pharyngeal swab	Original	61	Female	Ion Torrent S5	IRMA	1480
Spain_Madrid_H12_76_2020	EPI_ISL_530006	ERS5112447	(SAMEA7353972)	B.2.1	2020-01-04	Hospital Universitario12 de Octubre	Oro-pharyngeal swab	Original	35	Female	Ion Torrent S5	IRMA	501
Spain_Madrid_H12_77_2020	EPI_ISL_530007	ERS5112448	(SAMEA7353973)	B.1.1	04/14/2020	Hospital Universitario12 de Octubre	Oro-pharyngeal swab	Original	44	Female	Ion Torrent S5	IRMA	4344
Spain_Madrid_H12_78_2020	EPI_ISL_530008	ERS5112449	(SAMEA7353974)	B.2.1	04/14/2020	Hospital Universitario12 de Octubre	Oro-pharyngeal swab	Original	56	Male	Ion Torrent S5	IRMA	6804
Spain_Madrid_H12_80_2020	EPI_ISL_530009	ERS5112450	(SAMEA7353975)	B.1	04/16/2020	Hospital Universitario12 de Octubre	Oro-pharyngeal swab	Original	90	Male	Ion Torrent S5	IRMA	14109
Spain_Madrid_H12_81_2020	EPI_ISL_530010	ERS5112451	(SAMEA7353976)	B.1	04/16/2020	Hospital Universitario12 de Octubre	Oro-pharyngeal swab	Original	73	Male	Ion Torrent S5	IRMA	17794
Spain_Madrid_H12_82_2020	EPI_ISL_530011	ERS5112452	(SAMEA7353977)	B.1	04/16/2020	Hospital Universitario12 de Octubre	Oro-pharyngeal swab	Original	89	Male	Ion Torrent S5	IRMA	15775
Spain_Madrid_H12_83_2020	EPI_ISL_530012	ERS5112453	(SAMEA7353978)	B.1	04/16/2020	Hospital Universitario12 de Octubre	Oro-pharyngeal swab	Original	76	Male	Ion Torrent S5	IRMA	13636
Spain_Madrid_H12_84_2020	EPI_ISL_530013	ERS5112454	(SAMEA7353979)	B.1.5	04/19/2020	Hospital Universitario12 de Octubre	Oro-pharyngeal swab	Original	61	Male	Ion Torrent S5	IRMA	2222
Spain_Madrid_H12_85_2020	EPI_ISL_530014	ERS5112455	(SAMEA7353980)	B.1	04/15/2020	Hospital Universitario12 de Octubre	Oro-pharyngeal swab	Original	43	Female	Ion Torrent S5	IRMA	16540
Spain_Madrid_H12_87_2020	EPI_ISL_530015	ERS5112456	(SAMEA7353981)	B.1	04/18/2020	Hospital Universitario12 de Octubre	Oro-pharyngeal swab	Original	85	Male	Ion Torrent S5	IRMA	17578
Spain_Madrid_H12_88_2020	EPI_ISL_534329	ERS5112457	(SAMEA7353982)	B.1.141	04/18/2020	Hospital Universitario12 de Octubre	Oro-pharyngeal swab	Original	17	Female	Ion Torrent S5	IRMA	18980
Spain_Madrid_H12_89_2020	EPI_ISL_530016	ERS5112458	(SAMEA7353983)	B.1.157	04/14/2020	Hospital Universitario12 de Octubre	Oro-pharyngeal swab	Original	62	Female	Ion Torrent S5	IRMA	8317
Spain_Madrid_H12_90_2020	EPI_ISL_530017	ERS5112459	(SAMEA7353984)	B.1.5	04/14/2020	Hospital Universitario12 de Octubre	Oro-pharyngeal swab	Original	83	Male	Ion Torrent S5	IRMA	5740
Spain_Madrid_H12_91_2020	EPI_ISL_530018	ERS5112460	(SAMEA7353985)	B.1.5	04/14/2020	Hospital Universitario12 de Octubre	Oro-pharyngeal swab	Original	80	Male	Ion Torrent S5	IRMA	15957
Spain_Madrid_H12_93_2020	EPI_ISL_530019	ERS5112461	(SAMEA7353986)	B.1	04/16/2020	Hospital Universitario12 de Octubre	Oro-pharyngeal swab	Original	41	Male	Ion Torrent S5	IRMA	22937
Spain_Madrid_H12_94_2020	EPI_ISL_530020	ERS5112462	(SAMEA7353987)	B.1	04/16/2020	Hospital Universitario12 de Octubre	Oro-pharyngeal swab	Original	65	Male	Ion Torrent S5	IRMA	1415
Spain_Madrid_H12_95_2020	EPI_ISL_530021	ERS5112463	(SAMEA7353988)	B.1	04/19/2020	Hospital Universitario12 de Octubre	Oro-pharyngeal swab	Original	43	Male	Ion Torrent S5	IRMA	16049
Spain_Madrid_H12_96_2020	EPI_ISL_530022	ERS5112464	(SAMEA7353989)	B.1	04/18/2020	Hospital Universitario12 de Octubre	Oro-pharyngeal swab	Original	46	Male	Ion Torrent S5	IRMA	2308
Spain_Madrid_H12_97_2020	EPI_ISL_530023	ERS5112465	(SAMEA7353990)	A.5	04/18/2020	Hospital Universitario12 de Octubre	Oro-pharyngeal swab	Original	87	Female	Ion Torrent S5	IRMA	16821
Spain_Madrid_H12_98_2020	EPI_ISL_530024	ERS5112466	(SAMEA7353991)	B.1	04/22/2020	Hospital Universitario12 de Octubre	Oro-pharyngeal swab	Original	65	Male	Ion Torrent S5	IRMA	19378
Spain_Madrid_H2_16_2020	EPI_ISL_417952	ERS5112467	(SAMEA7353992)	B.2	2020-09-03	Hospital Universitario12 de Octubre	Oro-pharyngeal swab	Original	44	Female	Ion Torrent S5	Geneious Prime	4204
Spain_Madrid_H3_10_2020	EPI_ISL_417954	ERS5112468	(SAMEA7353993)	B.1	2020-12-03	Hospital Universitario12 de Octubre	Oro-pharyngeal swab	Original	60	Female	Ion Torrent S5	Geneious Prime	11654
Spain_Madrid_H5_34_2020	EPI_ISL_417956	ERS5112469	(SAMEA7353994)	B.1	2020-11-03	Hospital Universitario12 de Octubre	Oro-pharyngeal swab	Original	79	Male	Ion Torrent S5	Geneious Prime	11415
Spain_Madrid_H7_36_2020	EPI_ISL_417957	ERS5112470	(SAMEA7353995)	A.2	2020-12-03	Hospital Universitario12 de Octubre	Oro-pharyngeal swab	Original	32	Male	Ion Torrent S5	Geneious Prime	18158
Spain_Madrid_H8_37_2020	EPI_ISL_418182	ERS5112471	(SAMEA7353996)	B.1	2020-12-03	Hospital Universitario12 de Octubre	Oro-pharyngeal swab	Original	64	Male	Ion Torrent S5	Geneious Prime	10930
Spain_Madrid_H9_38_2020	EPI_ISL_417961	ERS5112472	(SAMEA7353997)	A.2	2020-12-03	Hospital Universitario12 de Octubre	Oro-pharyngeal swab	Original	61	Male	Ion Torrent S5	Geneious Prime	18763
Spain_Madrid_LP10_12_2020	EPI_ISL_417969	ERS5112473	(SAMEA7353998)	B.1	2020-09-03	Hospital Universitario La Paz	Oro-pharyngeal swab	Original	53	Male	Ion Torrent S5	Geneious Prime	12775
Spain_Madrid_LP100-1_2020	EPI_ISL_530025	ERS5112474	(SAMEA7353999)	B.1.157	04/26/2020	Hospital Universitario La Paz	Oro-pharyngeal swab	Original	88	Female	Ion Torrent S5	IRMA	2794
Spain_Madrid_LP100-2_2020	EPI_ISL_530026	ERS5112475	(SAMEA7354000)	B.1.157	04/23/2020	Hospital Universitario La Paz	Oro-pharyngeal swab	Original	88	Female	Ion Torrent S5	IRMA	643
Spain_Madrid_LP101_2020	EPI_ISL_530027	ERS5112476	(SAMEA7354001)	B.1	04/21/2020	Hospital Universitario La Paz	Oro-pharyngeal swab	Original	90	Female	Ion Torrent S5	IRMA	4114
Spain_Madrid_LP102-1_2020	EPI_ISL_530028	ERS5112477	(SAMEA7354002)	B.1.1	2020-05-15	Hospital Universitario La Paz	Oro-pharyngeal swab	Original	92	Female	Ion Torrent S5	IRMA	1224
Spain_Madrid_LP102-2_2020	EPI_ISL_530029	ERS5112478	(SAMEA7354003)	B.1.1	2020-07-05	Hospital Universitario La Paz	Oro-pharyngeal swab	Original	92	Female	Ion Torrent S5	IRMA	1499
Spain_Madrid_LP103_2020	EPI_ISL_530030	ERS5112479	(SAMEA7354004)	B.1	04/24/2020	Hospital Universitario La Paz	Oro-pharyngeal swab	Original	80	Female	Ion Torrent S5	IRMA	3238
Spain_Madrid_LP104-1_2020	EPI_ISL_530031	ERS5112480	(SAMEA7354005)	B.1	04/24/2020	Hospital Universitario La Paz	Oro-pharyngeal swab	Original	58	Female	Ion Torrent S5	IRMA	1423
Spain_Madrid_LP104-2_2020	EPI_ISL_530032	ERS5112481	(SAMEA7354006)	B.1	04/22/2020	Hospital Universitario La Paz	Oro-pharyngeal swab	Original	58	Female	Ion Torrent S5	IRMA	3027
Spain_Madrid_LP104-3_2020	EPI_ISL_530033	ERS5112482	(SAMEA7354007)	B.1	04/20/2020	Hospital Universitario La Paz	Oro-pharyngeal swab	Original	58	Female	Ion Torrent S5	IRMA	1291
Spain_Madrid_LP105-1_2020	EPI_ISL_534330	ERS5112483	(SAMEA7354008)	B.1.5	05/14/2020	Hospital Universitario La Paz	Oro-pharyngeal swab	Original	72	Male	Ion Torrent S5	IRMA	4210
Spain_Madrid_LP105-2_2020	EPI_ISL_534331	ERS5112484	(SAMEA7354009)	B.1.5	2020-04-05	Hospital Universitario La Paz	Oro-pharyngeal swab	Original	72	Male	Ion Torrent S5	IRMA	3071
Spain_Madrid_LP105-3_2020	EPI_ISL_534332	ERS5112485	(SAMEA7354010)	B.1.5	2020-02-05	Hospital Universitario La Paz	Oro-pharyngeal swab	Original	72	Male	Ion Torrent S5	IRMA	2554
Spain_Madrid_LP105-4_2020	EPI_ISL_534333	ERS5112486	(SAMEA7354011)	B.1.5	04/21/2020	Hospital Universitario La Paz	Oro-pharyngeal swab	Original	72	Male	Ion Torrent S5	IRMA	5514
Spain_Madrid_LP106-1_2020	EPI_ISL_530034	ERS5112487	(SAMEA7354012)	B.1	2020-04-05	Hospital Universitario La Paz	Oro-pharyngeal swab	Original	75	Male	Ion Torrent S5	IRMA	2865
Spain_Madrid_LP106-2_2020	EPI_ISL_530035	ERS5112488	(SAMEA7354013)	B.1	04/28/2020	Hospital Universitario La Paz	Oro-pharyngeal swab	Original	75	Male	Ion Torrent S5	IRMA	14825
Spain_Madrid_LP106-3_2020	EPI_ISL_530036	ERS5112489	(SAMEA7354014)	B.1	04/21/2020	Hospital Universitario La Paz	Oro-pharyngeal swab	Original	75	Male	Ion Torrent S5	IRMA	3856
Spain_Madrid_LP108_2020	EPI_ISL_530037	ERS5112490	(SAMEA7354015)	B.1	04/22/2020	Hospital Universitario La Paz	Oro-pharyngeal swab	Original	42	Female	Ion Torrent S5	IRMA	3237
Spain_Madrid_LP109_2020	EPI_ISL_530038	ERS5112491	(SAMEA7354016)	B.1	04/26/2020	Hospital Universitario La Paz	Oro-pharyngeal swab	Original	76	Female	Ion Torrent S5	IRMA	7249
Spain_Madrid_LP11_2271_2020	EPI_ISL_428674	ERS5112492	(SAMEA7354017)	A	2020-09-03	Hospital Universitario La Paz	Oro-pharyngeal swab	Original	72	Male	Ion Torrent S5	IRMA	4239
Spain_Madrid_LP110_2020	EPI_ISL_530039	ERS5112493	(SAMEA7354018)	B.1.5	05/21/2020	Hospital Universitario La Paz	Oro-pharyngeal swab	Original	88	Male	Ion Torrent S5	IRMA	3455
Spain_Madrid_LP111_2020	EPI_ISL_530040	ERS5112494	(SAMEA7354019)	A.2	05/27/2020	Hospital Universitario La Paz	Oro-pharyngeal swab	Original	15	Male	Ion Torrent S5	IRMA	7895
Spain_Madrid_LP112_2020	EPI_ISL_530041	ERS5112495	(SAMEA7354020)	B.2.1	2020-03-03	Hospital Universitario La Paz	Oro-pharyngeal swab	Original	40	Male	Ion Torrent S5	IRMA	359
Spain_Madrid_LP113_2020	EPI_ISL_530042	ERS5112496	(SAMEA7354021)	A.5	02/27/2020	Hospital Universitario La Paz	Oro-pharyngeal swab	Original	67	Male	Ion Torrent S5	IRMA	3108
Spain_Madrid_LP114_2020	EPI_ISL_530043	ERS5112497	(SAMEA7354022)	B.1	05/18/2020	Hospital Universitario La Paz	Oro-pharyngeal swab	Vero	54	Female	Ion Torrent S5	IRMA	3102
Spain_Madrid_LP12_21_2020	EPI_ISL_417972	ERS5112498	(SAMEA7354023)	B.1	2020-09-03	Hospital Universitario La Paz	Oro-pharyngeal swab	Original	93	Male	Ion Torrent S5	Geneious Prime	11965
Spain_Madrid_LP14_3_2020	EPI_ISL_417975	ERS5112499	(SAMEA7354024)	B.2	2020-09-03	Hospital Universitario La Paz	Oro-pharyngeal swab	Original	26	Male	Ion Torrent S5	Geneious Prime	12709
Spain_Madrid_LP15_4_2020	EPI_ISL_417978	ERS5112500	(SAMEA7354025)	B.1	2020-09-03	Hospital Universitario La Paz	Oro-pharyngeal swab	Original	55	Female	Ion Torrent S5	Geneious Prime	48150
Spain_Madrid_LP16_6193_2020	EPI_ISL_428675	ERS5112501	(SAMEA7354026)	A.5	2020-09-03	Hospital Universitario La Paz	Oro-pharyngeal swab	Original	36	Male	Ion Torrent S5	IRMA	3411
Spain_Madrid_LP19_4952_2020	EPI_ISL_428676	ERS5112502	(SAMEA7354027)	A.5	2020-07-03	Hospital Universitario La Paz	Oro-pharyngeal swab	Original	52	Male	Ion Torrent S5	IRMA	7959
Spain_Madrid_LP20_2327_2020	EPI_ISL_428677	ERS5112503	(SAMEA7354028)	A.2	2020-11-03	Hospital Universitario La Paz	Oro-pharyngeal swab	Original	30	Female	Ion Torrent S5	IRMA	5288
Spain_Madrid_LP22_5885_2020	EPI_ISL_428678	ERS5112504	(SAMEA7354029)	A.5	2020-08-03	Hospital Universitario La Paz	Oro-pharyngeal swab	Original	80	Male	Ion Torrent S5	IRMA	11895
Spain_Madrid_LP23_5852_2020	EPI_ISL_428679	ERS5112505	(SAMEA7354030)	B.1.157	2020-08-03	Hospital Universitario La Paz	Oro-pharyngeal swab	Original	96	Male	Ion Torrent S5	IRMA	6463
Spain_Madrid_LP24_5999_2020	EPI_ISL_428680	ERS5112506	(SAMEA7354031)	B.1	2020-09-03	Hospital Universitario La Paz	Oro-pharyngeal swab	Original	86	Female	Ion Torrent S5	IRMA	6419
Spain_Madrid_LP27_2548_2020	EPI_ISL_428681	ERS5112507	(SAMEA7354032)	B.1	2020-11-03	Hospital Universitario La Paz	Oro-pharyngeal swab	Original	73	Male	Ion Torrent S5	IRMA	7401
Spain_Madrid_LP28_2522_2020	EPI_ISL_435144	ERS5112508	(SAMEA7354033)	B.1.1	2020-11-03	Hospital Universitario La Paz	Oro-pharyngeal swab	Original	50	Male	Ion Torrent S5	IRMA	812.4
Spain_Madrid_LP29_2383_2020	EPI_ISL_430719	ERS5112509	(SAMEA7354034)	B.2.1	2020-11-03	Hospital Universitario La Paz	Oro-pharyngeal swab	Original	63	Male	Ion Torrent S5	IRMA	517.8
Spain_Madrid_LP30_2226_2020	EPI_ISL_428682	ERS5112510	(SAMEA7354035)	B.1	2020-11-03	Hospital Universitario La Paz	Oro-pharyngeal swab	Original	92	Female	Ion Torrent S5	IRMA	904.3
Spain_Madrid_LP32_2262_2020	EPI_ISL_430720	ERS5112511	(SAMEA7354036)	B	2020-09-03	Hospital Universitario La Paz	Oro-pharyngeal swab	Original	88	Female	Ion Torrent S5	IRMA	1145
Spain_Madrid_LP33_2384_2020	EPI_ISL_430721	ERS5112512	(SAMEA7354037)	B.1.141	2020-11-03	Hospital Universitario La Paz	Oro-pharyngeal swab	Original	88	Female	Ion Torrent S5	IRMA	3127
Spain_Madrid_LP40_2020	EPI_ISL_530044	ERS5112513	(SAMEA7354038)	B.1	2020-12-04	Hospital Universitario La Paz	Oro-pharyngeal swab	Original	78	Male	Ion Torrent S5	IRMA	1862
Spain_Madrid_LP41_2020	EPI_ISL_530045	ERS5112514	(SAMEA7354039)	B.1	2020-12-04	Hospital Universitario La Paz	Oro-pharyngeal swab	Original	94	Male	Ion Torrent S5	IRMA	3265
Spain_Madrid_LP42_2020	EPI_ISL_530046	ERS5112515	(SAMEA7354040)	B.1	2020-12-04	Hospital Universitario La Paz	Oro-pharyngeal swab	Original	76	Male	Ion Torrent S5	IRMA	1922
Spain_Madrid_LP43_2020	EPI_ISL_530047	ERS5112516	(SAMEA7354041)	A.5	2020-12-04	Hospital Universitario La Paz	Oro-pharyngeal swab	Original	94	Male	Ion Torrent S5	IRMA	4598
Spain_Madrid_LP44_2020	EPI_ISL_530048	ERS5112517	(SAMEA7354042)	B.1	2020-12-04	Hospital Universitario La Paz	Oro-pharyngeal swab	Original	25	Female	Ion Torrent S5	IRMA	1249
Spain_Madrid_LP45_2020	EPI_ISL_530049	ERS5112518	(SAMEA7354043)	B.1	2020-12-04	Hospital Universitario La Paz	Oro-pharyngeal swab	Original	5	Male	Ion Torrent S5	IRMA	2743
Spain_Madrid_LP46_2020	EPI_ISL_530050	ERS5112519	(SAMEA7354044)	A.5	2020-12-04	Hospital Universitario La Paz	Oro-pharyngeal swab	Original	105	Female	Ion Torrent S5	IRMA	1487
Spain_Madrid_LP48_2020	EPI_ISL_530051	ERS5112520	(SAMEA7354045)	B.1	2020-12-04	Hospital Universitario La Paz	Oro-pharyngeal swab	Original	74	Female	Ion Torrent S5	IRMA	1983
Spain_Madrid_LP49_2020	EPI_ISL_530052	ERS5112521	(SAMEA7354046)	B.1	04/20/2020	Hospital Universitario La Paz	Oro-pharyngeal swab	Original	51	Male	Ion Torrent S5	IRMA	375
Spain_Madrid_LP50_2020	EPI_ISL_530053	ERS5112522	(SAMEA7354047)	B.1	04/20/2020	Hospital Universitario La Paz	Oro-pharyngeal swab	Original	50	Female	Ion Torrent S5	IRMA	1474
Spain_Madrid_LP51_2020	EPI_ISL_530054	ERS5112523	(SAMEA7354048)	B.1	04/20/2020	Hospital Universitario La Paz	Oro-pharyngeal swab	Original	32	Female	Ion Torrent S5	IRMA	2012
Spain_Madrid_LP52_2020	EPI_ISL_530055	ERS5112524	(SAMEA7354049)	B.1	04/20/2020	Hospital Universitario La Paz	Oro-pharyngeal swab	Original	53	Female	Ion Torrent S5	IRMA	2864
Spain_Madrid_LP53_2020	EPI_ISL_530056	ERS5112525	(SAMEA7354050)	B.1	04/20/2020	Hospital Universitario La Paz	Oro-pharyngeal swab	Original	29	Female	Ion Torrent S5	IRMA	593.4
Spain_Madrid_LP54_2020	EPI_ISL_530057	ERS5112526	(SAMEA7354051)	B.1	04/20/2020	Hospital Universitario La Paz	Oro-pharyngeal swab	Original	52	Female	Ion Torrent S5	IRMA	1691
Spain_Madrid_LP55_2020	EPI_ISL_530058	ERS5112527	(SAMEA7354052)	B.1.5	04/20/2020	Hospital Universitario La Paz	Oro-pharyngeal swab	Original	66	Female	Ion Torrent S5	IRMA	5497
Spain_Madrid_LP56_2020	EPI_ISL_530059	ERS5112528	(SAMEA7354053)	B.1.5	04/20/2020	Hospital Universitario La Paz	Oro-pharyngeal swab	Original	46	Female	Ion Torrent S5	IRMA	8508
Spain_Madrid_LP57_2020	EPI_ISL_530060	ERS5112529	(SAMEA7354054)	B.1.5	04/20/2020	Hospital Universitario La Paz	Oro-pharyngeal swab	Original	81	Female	Ion Torrent S5	IRMA	1988
Spain_Madrid_LP58_2020	EPI_ISL_530061	ERS5112530	(SAMEA7354055)	B	04/20/2020	Hospital Universitario La Paz	Oro-pharyngeal swab	Original	88	Female	Ion Torrent S5	IRMA	5964
Spain_Madrid_LP59_2020	EPI_ISL_530062	ERS5112531	(SAMEA7354056)	B.1.1	04/20/2020	Hospital Universitario La Paz	Oro-pharyngeal swab	Original	92	Female	Ion Torrent S5	IRMA	4056
Spain_Madrid_LP60_2020	EPI_ISL_530063	ERS5112532	(SAMEA7354057)	B.1	04/20/2020	Hospital Universitario La Paz	Oro-pharyngeal swab	Original	84	Male	Ion Torrent S5	IRMA	1263
Spain_Madrid_LP61_2020	EPI_ISL_530064	ERS5112533	(SAMEA7354058)	A.2	04/20/2020	Hospital Universitario La Paz	Oro-pharyngeal swab	Original	47	Female	Ion Torrent S5	IRMA	1865
Spain_Madrid_LP62_2020	EPI_ISL_530065	ERS5112534	(SAMEA7354059)	B.1	04/21/2020	Hospital Universitario La Paz	Oro-pharyngeal swab	Original	59	Female	Ion Torrent S5	IRMA	3839
Spain_Madrid_LP63_2020	EPI_ISL_530066	ERS5112535	(SAMEA7354060)	B.1	04/18/2020	Hospital Universitario La Paz	Oro-pharyngeal swab	Original	91	Male	Ion Torrent S5	IRMA	4112
Spain_Madrid_LP64_2020	EPI_ISL_530067	ERS5112536	(SAMEA7354061)	B.1	04/18/2020	Hospital Universitario La Paz	Oro-pharyngeal swab	Original	52	Female	Ion Torrent S5	IRMA	3221
Spain_Madrid_LP65_2020	EPI_ISL_530068	ERS5112537	(SAMEA7354062)	B.1.141	04/18/2020	Hospital Universitario La Paz	Oro-pharyngeal swab	Original	39	Female	Ion Torrent S5	IRMA	3078
Spain_Madrid_LP68_2020	EPI_ISL_530069	ERS5112538	(SAMEA7354063)	B.1.5	04/19/2020	Hospital Universitario La Paz	Oro-pharyngeal swab	Original	92	Female	Ion Torrent S5	IRMA	7633
Spain_Madrid_LP71_2020	EPI_ISL_530070	ERS5112539	(SAMEA7354064)	B.1	04/20/2020	Hospital Universitario La Paz	Oro-pharyngeal swab	Original	48	Female	Ion Torrent S5	IRMA	4240
Spain_Madrid_LP72_2020	EPI_ISL_530071	ERS5112540	(SAMEA7354065)	B.1.5	05/13/2020	Hospital Universitario La Paz	Oro-pharyngeal swab	Original	59	Male	Ion Torrent S5	IRMA	21553
Spain_Madrid_LP73_2020	EPI_ISL_530072	ERS5112541	(SAMEA7354066)	B.1	05/22/2020	Hospital Universitario La Paz	Oro-pharyngeal swab	Original	72	Male	Ion Torrent S5	IRMA	2785
Spain_Madrid_LP74_2020	EPI_ISL_530073	ERS5112542	(SAMEA7354067)	B.1	04/26/2020	Hospital Universitario La Paz	Oro-pharyngeal swab	Original	54	Male	Ion Torrent S5	IRMA	860
Spain_Madrid_LP77_2020	EPI_ISL_530074	ERS5112543	(SAMEA7354068)	B.1	2020-04-05	Hospital Universitario La Paz	Oro-pharyngeal swab	Original	63	Male	Ion Torrent S5	IRMA	1464
Spain_Madrid_LP78_2020	EPI_ISL_530075	ERS5112544	(SAMEA7354069)	B.1	2020-05-05	Hospital Universitario La Paz	Oro-pharyngeal swab	Original	64	Male	Ion Torrent S5	IRMA	3827
Spain_Madrid_LP79_2020	EPI_ISL_530076	ERS5112545	(SAMEA7354070)	B.1.5.11	2020-05-05	Hospital Universitario La Paz	Oro-pharyngeal swab	Original	67	Male	Ion Torrent S5	IRMA	5449
Spain_Madrid_LP80_2020	EPI_ISL_530077	ERS5112546	(SAMEA7354071)	B.1.5.11	05/13/2020	Hospital Universitario La Paz	Oro-pharyngeal swab	Original	67	Male	Ion Torrent S5	IRMA	4736
Spain_Madrid_LP81_2020	EPI_ISL_530078	ERS5112547	(SAMEA7354072)	B.1	2020-06-05	Hospital Universitario La Paz	Oro-pharyngeal swab	Original	91	Male	Ion Torrent S5	IRMA	5413
Spain_Madrid_LP82_2020	EPI_ISL_530079	ERS5112548	(SAMEA7354073)	B.1	05/13/2020	Hospital Universitario La Paz	Oro-pharyngeal swab	Original	67	Male	Ion Torrent S5	IRMA	12185
Spain_Madrid_LP83_2020	EPI_ISL_530080	ERS5112549	(SAMEA7354074)	B.1	05/21/2020	Hospital Universitario La Paz	Oro-pharyngeal swab	Original	50	Female	Ion Torrent S5	IRMA	3574
Spain_Madrid_LP84_2020	EPI_ISL_530081	ERS5112550	(SAMEA7354075)	B.1	05/18/2020	Hospital Universitario La Paz	Oro-pharyngeal swab	Original	39	Female	Ion Torrent S5	IRMA	21169
Spain_Madrid_LP85_2020	EPI_ISL_530082	ERS5112551	(SAMEA7354076)	B.1	04/30/2020	Hospital Universitario La Paz	Oro-pharyngeal swab	Original	82	Female	Ion Torrent S5	IRMA	4020
Spain_Madrid_LP86_2020	EPI_ISL_530083	ERS5112552	(SAMEA7354077)	B.1	04/30/2020	Hospital Universitario La Paz	Oro-pharyngeal swab	Original	68	Female	Ion Torrent S5	IRMA	2803
Spain_Madrid_LP87_2020	EPI_ISL_530084	ERS5112553	(SAMEA7354078)	B.1	04/30/2020	Hospital Universitario La Paz	Oro-pharyngeal swab	Original	90	Female	Ion Torrent S5	IRMA	2778
Spain_Madrid_LP88_2020	EPI_ISL_530085	ERS5112554	(SAMEA7354079)	B.1.5	04/22/2020	Hospital Universitario La Paz	Oro-pharyngeal swab	Original	77	Male	Ion Torrent S5	IRMA	2537
Spain_Madrid_LP89_2020	EPI_ISL_530086	ERS5112555	(SAMEA7354080)	B.1	2020-02-05	Hospital Universitario La Paz	Oro-pharyngeal swab	Original	41	Male	Ion Torrent S5	IRMA	3076
Spain_Madrid_LP90_2020	EPI_ISL_530087	ERS5112556	(SAMEA7354081)	B.1.157	2020-02-05	Hospital Universitario La Paz	Oro-pharyngeal swab	Original	92	Male	Ion Torrent S5	IRMA	4939
Spain_Madrid_LP92_2020	EPI_ISL_530088	ERS5112557	(SAMEA7354082)	A.2	2020-03-05	Hospital Universitario La Paz	Oro-pharyngeal swab	Original	94	Male	Ion Torrent S5	IRMA	107
Spain_Madrid_LP93_2020	EPI_ISL_530089	ERS5112558	(SAMEA7354083)	A.5	2020-06-05	Hospital Universitario La Paz	Oro-pharyngeal swab	Original	91	Male	Ion Torrent S5	IRMA	10822
Spain_Madrid_LP94_2020	EPI_ISL_530090	ERS5112559	(SAMEA7354084)	B.1	05/13/2020	Hospital Universitario La Paz	Oro-pharyngeal swab	Original	28	Female	Ion Torrent S5	IRMA	15387
Spain_Madrid_LP95_2020	EPI_ISL_530091	ERS5112560	(SAMEA7354085)	A.2	05/21/2020	Hospital Universitario La Paz	Oro-pharyngeal swab	Original	77	Male	Ion Torrent S5	IRMA	399
Spain_Madrid_LP96_2020	EPI_ISL_530092	ERS5112561	(SAMEA7354086)	B.1	04/20/2020	Hospital Universitario La Paz	Oro-pharyngeal swab	Original	75	Male	Ion Torrent S5	IRMA	5087
Spain_Madrid_LP97_2020	EPI_ISL_530093	ERS5112562	(SAMEA7354087)	B.1	2020-03-05	Hospital Universitario La Paz	Oro-pharyngeal swab	Original	85	Female	Ion Torrent S5	IRMA	1434
Spain_Madrid_R10_33_2020	EPI_ISL_417981	ERS5112563	(SAMEA7354088)	A	2020-02-03	Hospital Universitario Ramón y Cajal	Oro-pharyngeal swab	Original	41	Female	Ion Torrent S5	Geneious Prime	8738
Spain_Madrid_R11__2020	EPI_ISL_530094	ERS5112564	(SAMEA7354089)	A.5	2020-06-03	Hospital Universitario Ramón y Cajal	Oro-pharyngeal swab	Original	42	Female	Ion Torrent S5	IRMA	9079
Spain_Madrid_R17__2020	EPI_ISL_530095	ERS5112589	(SAMEA7354114)	A.5	2020-04-03	Hospital Universitario Ramón y Cajal	Oro-pharyngeal swab	Original	Unknown	Female	Ion Torrent S5	IRMA	16556
Spain_Madrid_R19__2020	EPI_ISL_530096	ERS5112590	(SAMEA7354115)	A.5	03/13/2020	Hospital Universitario Ramón y Cajal	Oro-pharyngeal swab	Original	Unknown	Female	Ion Torrent S5	IRMA	1166
Spain_Madrid_R2_15_2020	EPI_ISL_417979	ERS5112565	(SAMEA7354090)	A	2020-03-03	Hospital Universitario Ramón y Cajal	Oro-pharyngeal swab	Original	47	Male	Ion Torrent S5	Geneious Prime	12266
Spain_Madrid_R20__2020	EPI_ISL_530097	ERS5112566	(SAMEA7354091)	A.5	2020-06-03	Hospital Universitario Ramón y Cajal	Oro-pharyngeal swab	Original	75	Female	Ion Torrent S5	IRMA	5131
Spain_Madrid_R22__2020	EPI_ISL_530098	ERS5112591	(SAMEA7354116)	A.5	03/13/2020	Hospital Universitario Ramón y Cajal	Oro-pharyngeal swab	Original	Unknown	Male	Ion Torrent S5	IRMA	9976
Spain_Madrid_R25__2020	EPI_ISL_530099	ERS5112592	(SAMEA7354117)	A.5	2020-04-03	Hospital Universitario Ramón y Cajal	Oro-pharyngeal swab	Original	Unknown	Male	Ion Torrent S5	IRMA	8257
Spain_Madrid_R5_8_2020	EPI_ISL_417980	ERS5112567	(SAMEA7354092)	A.5	2020-03-03	Hospital Universitario Ramón y Cajal	Oro-pharyngeal swab	Original	84	Male	Ion Torrent S5	Geneious Prime	12781
Spain_Madrid_R50_2020	EPI_ISL_530100	ERS5112568	(SAMEA7354093)	A.5	04/20/2020	Hospital Universitario Ramón y Cajal	Oro-pharyngeal swab	Original	94	Female	Ion Torrent S5	IRMA	1845
Spain_Madrid_R51_2020	EPI_ISL_530101	ERS5112569	(SAMEA7354094)	B.1.5	04/20/2020	Hospital Universitario Ramón y Cajal	Oro-pharyngeal swab	Original	57	Female	Ion Torrent S5	IRMA	2637
Spain_Madrid_R52_2020	EPI_ISL_530102	ERS5112570	(SAMEA7354095)	A.5	04/20/2020	Hospital Universitario Ramón y Cajal	Oro-pharyngeal swab	Original	56	Male	Ion Torrent S5	IRMA	1475
Spain_Madrid_R53_2020	EPI_ISL_530103	ERS5112571	(SAMEA7354096)	A.2	04/20/2020	Hospital Universitario Ramón y Cajal	Oro-pharyngeal swab	Original	54	Female	Ion Torrent S5	IRMA	2793
Spain_Madrid_R56_2020	EPI_ISL_530104	ERS5112572	(SAMEA7354097)	B.1.1	04/20/2020	Hospital Universitario Ramón y Cajal	Oro-pharyngeal swab	Original	85	Female	Ion Torrent S5	IRMA	328
Spain_Madrid_R59_2020	EPI_ISL_530105	ERS5112573	(SAMEA7354098)	B.1.5	04/17/2020	Hospital Universitario Ramón y Cajal	Oro-pharyngeal swab	Original	35	Male	Ion Torrent S5	IRMA	3013
Spain_Madrid_R60_2020	EPI_ISL_530106	ERS5112574	(SAMEA7354099)	B.1.1	04/17/2020	Hospital Universitario Ramón y Cajal	Oro-pharyngeal swab	Original	92	Female	Ion Torrent S5	IRMA	1540
Spain_Madrid_R61_2020	EPI_ISL_530107	ERS5112575	(SAMEA7354100)	B.1	04/17/2020	Hospital Universitario Ramón y Cajal	Oro-pharyngeal swab	Original	39	Male	Ion Torrent S5	IRMA	2407
Spain_Madrid_R62_2020	EPI_ISL_530108	ERS5112576	(SAMEA7354101)	B.1	04/21/2020	Hospital Universitario Ramón y Cajal	Oro-pharyngeal swab	Original	82	Female	Ion Torrent S5	IRMA	1541
Spain_Madrid_R63_2020	EPI_ISL_530109	ERS5112577	(SAMEA7354102)	B.1.1	03/17/2020	Hospital Universitario Ramón y Cajal	Oro-pharyngeal swab	Original	41	Female	Ion Torrent S5	IRMA	771.6
Spain_Madrid_R64_2020	EPI_ISL_530110	ERS5112578	(SAMEA7354103)	B.1.5	03/17/2020	Hospital Universitario Ramón y Cajal	Oro-pharyngeal swab	Original	91	Female	Ion Torrent S5	IRMA	207.6
Spain_Madrid_R65_2020	EPI_ISL_530111	ERS5112579	(SAMEA7354104)	A.2	04/16/2020	Hospital Universitario Ramón y Cajal	Oro-pharyngeal swab	Original	98	Male	Ion Torrent S5	IRMA	2556
Spain_Madrid_R67_2020	EPI_ISL_530112	ERS5112580	(SAMEA7354105)	B.1.5	03/17/2020	Hospital Universitario Ramón y Cajal	Oro-pharyngeal swab	Original	92	Female	Ion Torrent S5	IRMA	200.5
Spain_Madrid_R68_2020	EPI_ISL_530113	ERS5112581	(SAMEA7354106)	B.1.157	03/17/2020	Hospital Universitario Ramón y Cajal	Oro-pharyngeal swab	Original	57	Female	Ion Torrent S5	IRMA	336.1
Spain_Madrid_R81_2020	EPI_ISL_530114	ERS5112582	(SAMEA7354107)	B.1.141	2020-07-05	Hospital Universitario Ramón y Cajal	Oro-pharyngeal swab	Original	53	Male	Ion Torrent S5	IRMA	2262
Spain_Madrid_R82_2020	EPI_ISL_530115	ERS5112583	(SAMEA7354108)	B.1.8	2020-07-05	Hospital Universitario Ramón y Cajal	Oro-pharyngeal swab	Original	59	Male	Ion Torrent S5	IRMA	3635
Spain_Madrid_R84_2020	EPI_ISL_530116	ERS5112584	(SAMEA7354109)	B.1.1	2020-11-05	Hospital Universitario Ramón y Cajal	Oro-pharyngeal swab	Original	44	Female	Ion Torrent S5	IRMA	2662
Spain_Madrid_R85_2020	EPI_ISL_530117	ERS5112585	(SAMEA7354110)	A.5	05/14/2020	Hospital Universitario Ramón y Cajal	Oro-pharyngeal swab	Original	65	Female	Ion Torrent S5	IRMA	3113
Spain_Madrid_R86_2020	EPI_ISL_530118	ERS5112586	(SAMEA7354111)	B.1.1	05/14/2020	Hospital Universitario Ramón y Cajal	Oro-pharyngeal swab	Original	61	Male	Ion Torrent S5	IRMA	2225
Spain_Madrid_R88_2020	EPI_ISL_534334	ERS5112587	(SAMEA7354112)	B.1.5	05/20/2020	Hospital Universitario Ramón y Cajal	Oro-pharyngeal swab	Original	25	Female	Ion Torrent S5	IRMA	2016
Spain_Madrid_R90_2020	EPI_ISL_530119	ERS5112588	(SAMEA7354113)	B.1	05/21/2020	Hospital Universitario Ramón y Cajal	Oro-pharyngeal swab	Original	27	Female	Ion Torrent S5	IRMA	1828
