# Supplementary material for: Genomic Epidemiology of SARS-CoV-2 in Madrid, Spain, during the First Wave of the Pandemic: Fast Spread and Early Dominance by D614G Variants
Source: Microorganisms. 2021 Feb 22;9(2):454. doi: 10.3390/microorganisms9020454 (PMC7926973; doi:10.3390/microorganisms9020454)
Supplement: Supplementary file 1 [file microorganisms-09-00454-s001.zip › Suppl Final/Viedma et al. Supplementary_Table_2.xlsx]

## Sheet: Hoja2 (3)
Número	Sample Name	GRUPOS	Date	SEMANA	Originating lab	Lineage	Rambaut_lineage	NextStrain year-letter clade	substitutions	aminoacidChanges
3	Spain_Madrid_H12_13_2020		2020-03-03	10	HU12O	B	B	19A	C241T,C3037T,A20268G,A23403G	S:D614G
4	Spain_Madrid_H12_1301_2020		2020-03-05	10	HU12O	B	B	19A	C241T,C3037T,A20268G,A23403G	S:D614G
7	Spain_Madrid_H12_1703_2020		2020-03-08	11	HU12O	B.1	B.1.5	20A	C241T,C3037T,C11704T,C14408T,G15327T,A20268G,A23403G	ORF1b:P314L,ORF1b:M620I,S:D614G
137	Spain_Madrid_LP23_5852_2020		2020-03-08	11	HULP	B.1.157	B.1.5	20A	C241T,C3037T,C14408T,T17126C,A20268G,A23403G	ORF1b:P314L,ORF1b:L1220P,S:D614G
143	Spain_Madrid_LP32_2262_2020		2020-03-09	11	HULP	B	B	19A	C241T,C3037T,A20268G,A23403G,G29734C	S:D614G
138	Spain_Madrid_LP24_5999_2020	A	2020-03-09	11	HULP		B.1.5	20A	C241T,C3037T,C14408T,A20268G,A23403G,G29734C	ORF1b:P314L,S:D614G
130	Spain_Madrid_LP12_21_2020	C	2020-03-09	11	HULP	B.1	B.1	20A	C241T,C3037T,A9204G,C14408T,T18099C,A21352G,A23403G,T27740C	ORF1a:D2980G,ORF1b:P314L,ORF1b:R2629G,S:D614G,ORF7a:L116P
5	Spain_Madrid_H12_1502_2020		2020-03-09	11	HU12O	B.1	B.1.5	20A	C241T,C3037T,A6248C,C14408T,A20268G,A23403G	ORF1a:N1995H,ORF1b:P314L,S:D614G
105	Spain_Madrid_LP10_12_2020		2020-03-09	11	HULP	B.1	B.1.5	20A	C241T,A361G,C3037T,C14408T,A20268G,A23403G,C26456T	ORF1b:P314L,S:D614G,E:P71L
132	Spain_Madrid_LP15_4_2020		2020-03-09	11	HULP	B.1	B.1.5	20A	C241T,C3037T,C6286T,C14408T,A20268G,A23403G,C24422A	ORF1b:P314L,S:D614G,S:Q954K
6	Spain_Madrid_H12_16_2020	A	2020-03-10	11	HU12O	B.1	B.1.5	20A	C241T,C3037T,C14408T,A20268G,A23403G,G29734C	ORF1b:P314L,S:D614G
31	Spain_Madrid_H12_3304_2020	A	2020-03-11	11	HU12O	B.1	B.1.5	20A	C241T,C3037T,C14408T,A20268G,A23403G,G29734C	ORF1b:P314L,S:D614G
101	Spain_Madrid_H5_34_2020	A	2020-03-11	11	HTJ	B.1	B.1.5	20A	C241T,C3037T,C14408T,A20268G,A23403G,G29734C	ORF1b:P314L,S:D614G
139	Spain_Madrid_LP27_2548_2020	B	2020-03-11	11	HULP	B.1	B.1.5	20A	C241T,C3037T,C14408T,A20268G,A23403G	ORF1b:P314L,S:D614G
29	Spain_Madrid_H12_3203_2020		2020-03-11	11	HU12O	B.1	B.1.5	20A	C241T,C751T,C3037T,C14408T,A20268G,A23403G	ORF1b:P314L,S:D614G
142	Spain_Madrid_LP30_2226_2020		2020-03-11	11	HULP	B.1	B.1.5	20A	C241T,C3037T,C7279T,C14408T,A20268G,A23403G	ORF1b:P314L,S:D614G
140	Spain_Madrid_LP28_2522_2020	C	2020-03-11	11	HULP	B.1.1	B.1.1	20B	C241T,C3037T,A23403G,T27803C,G28881A,G28882A,G28883C	S:D614G,N:R203K,ORF14:G50R,ORF14:G50E,N:G204R
144	Spain_Madrid_LP33_2384_2020		2020-03-11	11	HULP	B.1.141	B.1.5	20A	C241T,C3037T,G7393T,C14408T,G15327T,A20268G,A23403G	ORF1b:P314L,ORF1b:M620I,S:D614G
1	Spain_Madrid_H10_39_2020	B	2020-03-12	11	HU12O	B.1	B.1.5	20A	C241T,C3037T,C14408T,A20268G,A23403G	ORF1b:P314L,S:D614G
30	Spain_Madrid_H12_33_2020	B	2020-03-12	11	HU12O	B.1	B.1.5	20A	C241T,C3037T,C14408T,A20268G,A23403G	ORF1b:P314L,S:D614G
100	Spain_Madrid_H3_10_2020	B	2020-03-12	11	HU12O	B.1	B.1.5	20A	C241T,C3037T,C14408T,C19017T,A20268G,A23403G	ORF1b:P314L,S:D614G
26	Spain_Madrid_H12_30_2020	C	2020-03-12	11	HU12O	B.1	B.1	20C	C241T,C1059T,C3037T,C14408T,A23403G,G25563T	ORF1a:T265I,ORF1b:P314L,S:D614G,ORF3a:Q57H
103	Spain_Madrid_H8_37_2020		2020-03-12	11	HU12O	B.1	B.1.5	20A	C241T,C3037T,C11704T,C14408T,A20268G,A23403G,G29734C	ORF1b:P314L,S:D614G
28	Spain_Madrid_H12_32_2020	A	2020-03-12	11	HU12O	B.1.5	B.1.5	20A	C241T,C3037T,C12068T,C14408T,C16952T,A20268G,A23403G	ORF1b:P314L,ORF1b:T1162I,S:D614G
2	Spain_Madrid_H11_40_2020		2020-03-12	11	HU12O	B.1.5	B.1.5.4	20A	C241T,C3037T,C14408T,C17639T,A20268G,A23403G,C28638T	ORF1b:P314L,ORF1b:S1391L,S:D614G,N:P122L
27	Spain_Madrid_H12_31_2020		2020-03-12	11	HU12O	B.1.5	B.1.5	20A	C241T,C3037T,A6248C,C14408T,A20268G,A23403G,C25413T	ORF1a:N1995H,ORF1b:P314L,S:D614G
213	Spain_Madrid_R63_2020	C	2020-03-17	12	HURYC	B.1.1	B.1.1	20B	C241T,C3037T,C4321T,C14408T,T19839C,A23403G,G28881A,G28882A,G28883C	ORF1b:P314L,S:D614G,N:R203K,ORF14:G50R,ORF14:G50E,N:G204R
217	Spain_Madrid_R68_2020		2020-03-17	12	HURYC	B.1.157	B.1.5	20A	C241T,C3037T,C14408T,T17126C,A20268G,A23403G,A24780G,G28881A	ORF1b:P314L,ORF1b:L1220P,S:D614G,S:K1073R,N:R203K,ORF14:G50R
214	Spain_Madrid_R64_2020		2020-03-17	12	HURYC	B.1.5	B.1.5	20A	C241T,C3037T,C14408T,A20268G,A23403G,C26873T,C28854T	ORF1b:P314L,S:D614G,N:S194L,ORF14:Q41*
216	Spain_Madrid_R67_2020		2020-03-17	12	HURYC	B.1.5	B.1.5	20A	C241T,C3037T,C14408T,A20268G,A23403G,G28881A	ORF1b:P314L,S:D614G,N:R203K,ORF14:G50R
22	Spain_Madrid_H12_27_2020	A	2020-03-21	12	HU12O	B.1	B.1.5	20A	C241T,G2293T,C3037T,C14408T,A20268G,A23403G,G29734C	ORF1a:Q676H,ORF1b:P314L,S:D614G
37	Spain_Madrid_H12_3607_2020	B	2020-03-21	12	HU12O	B.1	B.1.5	20A	C241T,C3037T,C14408T,C16699T,A20268G,A23403G	ORF1b:P314L,ORF1b:R1078C,S:D614G
35	Spain_Madrid_H12_3506_2020		2020-03-21	12	HU12O	B.1	B.1.5	20A	C241T,C3037T,C10078T,C12923T,C14408T,A20268G,A23403G	ORF1a:P4220S,ORF1b:P314L,S:D614G
41	Spain_Madrid_H12_3809_2020		2020-03-21	12	HU12O	B.1	B.1.5	20A	C241T,C3037T,C13356T,C14408T,A20268G,A23403G	ORF1a:T4364I,ORF1b:P314L,S:D614G
43	Spain_Madrid_H12_3910_2020	A	2020-03-21	12	HU12O	B.1.5	B.1.5	20A	C241T,C3037T,C14408T,A20268G,G22132A,A23403G,G29734C	ORF1b:P314L,S:D614G
15	Spain_Madrid_H12_23_2020	B	2020-03-22	13	HU12O	B.1	B.1.5	20A	C241T,C3037T,C14408T,A20268G,A23403G	ORF1b:P314L,S:D614G
19	Spain_Madrid_H12_25_2020	C	2020-03-22	13	HU12O	B.1	B.1	20C	C241T,C1059T,C3037T,C14408T,A23403G,G25563T,C25728T	ORF1a:T265I,ORF1b:P314L,S:D614G,ORF3a:Q57H
17	Spain_Madrid_H12_24_2020	A	2020-03-22	13	HU12O	B.1.5	B.1.5	20A	C241T,C3037T,C14408T,A20268G,A23403G,C27538T,G29734C	ORF1b:P314L,S:D614G
47	Spain_Madrid_H12_4112_2020	A	2020-03-22	13	HU12O	B.1.5	B.1.5	20A	C241T,C3037T,G12849A,C14408T,A20268G,A23403G,G26109T,G29734C	ORF1a:R4195K,ORF1b:P314L,S:D614G,ORF3a:E239D
21	Spain_Madrid_H12_26_2020	B	2020-03-26	13	HU12O	B.1	B.1.5	20A	C241T,C3037T,C14408T,A20268G,A23403G	ORF1b:P314L,S:D614G
39	Spain_Madrid_H12_3708_2020	C	2020-03-26	13	HU12O	B.1	B.1	20C	C241T,C1059T,G1535A,C3037T,C4073T,C14408T,A23403G,G25563T	ORF1a:T265I,ORF1a:V424I,ORF1a:L1270F,ORF1b:P314L,S:D614G,ORF3a:Q57H
11	Spain_Madrid_H12_2006_2020	A	2020-03-27	13	HU12O	B.1	B.1.5	20A	C241T,C3037T,C14408T,A20268G,A23403G,G29734C	ORF1b:P314L,S:D614G
12	Spain_Madrid_H12_21_2020	A	2020-03-27	13	HU12O	B.1	B.1.5	20A	C241T,C3037T,C14408T,A20268G,A23403G,G29734C	ORF1b:P314L,S:D614G
13	Spain_Madrid_H12_2107_2020	A	2020-03-27	13	HU12O	B.1	B.1.5	20A	C241T,C3037T,C11704T,A12410G,C14408T,A20268G,A23403G,G29734C	ORF1a:I4049V,ORF1b:P314L,S:D614G
55	Spain_Madrid_H12_49_2020	A	2020-03-27	13	HU12O	B.1	B.1.5	20A	C241T,C3037T,C14408T,A20268G,A23403G,G29734C	ORF1b:P314L,S:D614G
10	Spain_Madrid_H12_20_2020	B	2020-03-27	13	HU12O	B.1	B.1.5	20A	C241T,C3037T,C14408T,A20268G,A23403G	ORF1b:P314L,S:D614G
16	Spain_Madrid_H12_2309_2020		2020-03-27	13	HU12O	B.1	B.1.5	20A	C241T,C14408T,A20268G	ORF1b:P314L
18	Spain_Madrid_H12_2410_2020		2020-03-27	13	HU12O	B.1	B.1.5	20A	C241T,C3037T,C14408T,A20268G,A23403G,A24367C,C27998T	ORF1b:P314L,S:D614G,S:Q935H
14	Spain_Madrid_H12_2208_2020		2020-03-27	13	HU12O	B.1.5	B.1.5	20A	C241T,C2227T,C3037T,C14408T,G16744A,A20268G,G21190A,A23403G,G26152A,T26301G	ORF1b:P314L,ORF1b:G1093S,ORF1b:A2575T,S:D614G,ORF3a:G254R
25	Spain_Madrid_H12_2902_2020		2020-03-27	13	HU12O	B.1.5	B.1.5.4	20A	C241T,C3037T,C14408T,C17639T,A20268G,A23403G,C28638T,C29640T	ORF1b:P314L,ORF1b:S1391L,S:D614G,N:P122L,ORF10:A28V
9	Spain_Madrid_H12_1905_2020	A	2020-03-29	14	HU12O	B.1.5	B.1.5	20A	C241T,C3037T,C14408T,T17664C,A20268G,A23403G,C26681T,G29473A,G29734C	ORF1b:P314L,S:D614G
8	Spain_Madrid_H12_1804_2020	A	2020-03-29	14	HU12O	B.1.5.23	B.1.5	20A	C241T,C3037T,G11801A,C14408T,A20268G,A23403G,G25218T,G29734C	ORF1a:G3846S,ORF1b:P314L,S:D614G,S:G1219V
38	Spain_Madrid_H12_37_2020	A	2020-04-01	14	HU12O	B.1	B.1.5	20A	C241T,C3037T,C14408T,A20268G,A23403G	ORF1b:P314L,S:D614G
40	Spain_Madrid_H12_38_2020	A	2020-04-01	14	HU12O	B.1	B.1.5	20A	C241T,C3037T,C14408T,A20268G,A23403G,C25480T,C27005T,G29734C	ORF1b:P314L,S:D614G,ORF3a:R30C
42	Spain_Madrid_H12_39_2020		2020-04-02	14	HU12O	B.1	B.1.5	20A	C241T,C3037T,C4002T,A6248C,C6813T,C14408T,A20268G,A23403G,G26834T,G28230T	ORF1a:T1246I,ORF1a:N1995H,ORF1a:T2183I,ORF1b:P314L,S:D614G,ORF8:D113Y
62	Spain_Madrid_H12_57_2020		2020-04-02	14	HU12O	B.1.5	B.1.5	20A	C241T,C3037T,C14408T,G16744A,A20268G,G21190A,A23403G,T26301G	ORF1b:P314L,ORF1b:G1093S,ORF1b:A2575T,S:D614G
63	Spain_Madrid_H12_58_2020	B	2020-04-03	14	HU12O	B.1	B.1.5	20A	C241T,C3037T,A12130T,C14408T,A20268G,A23403G,C29546A	ORF1b:P314L,S:D614G
64	Spain_Madrid_H12_59_2020		2020-04-03	14	HU12O	B.1.5	B.1.5	20A	C241T,C3037T,C14408T,A20268G,A23403G,C25418A,C26873T,G27147T,C28854T	ORF1b:P314L,S:D614G,ORF3a:T9K,M:D209Y,N:S194L,ORF14:Q41*
44	Spain_Madrid_H12_40_2020	A	2020-04-05	15	HU12O	B.1	B.1.5	20A	C241T,G2890C,C3037T,C14408T,A20268G,A23403G,G29734C,G29759T	ORF1b:P314L,S:D614G
46	Spain_Madrid_H12_41_2020	A	2020-04-05	15	HU12O	B.1	B.1.5	20A	C241T,C3037T,C14408T,A20268G,A23403G,G29734C	ORF1b:P314L,S:D614G
48	Spain_Madrid_H12_42_2020	A	2020-04-06	15	HU12O	B.1	B.1.5	20A	C241T,C3037T,C10747T,C14408T,A20268G,A23403G,G29734C	ORF1b:P314L,S:D614G
49	Spain_Madrid_H12_43_2020	A	2020-04-06	15	HU12O	B.1	B.1.5	20A	C241T,C3037T,C9474T,C14408T,A20268G,A23403G,C29218T,G29734C	ORF1a:A3070V,ORF1b:P314L,S:D614G
50	Spain_Madrid_H12_44_2020	C	2020-04-06	15	HU12O	B.1.1	B.1.1	20B	C241T,C3037T,C5822T,G8548T,C14408T,C15579T,T19839C,A23403G,G28881A,G28882A,G28883C	ORF1a:L1853F,ORF1a:K2761N,ORF1b:P314L,S:D614G,N:R203K,ORF14:G50R,ORF14:G50E,N:G204R
51	Spain_Madrid_H12_45_2020		2020-04-08	15	HU12O	B.1.5	B.1.5	20A	C241T,C3037T,C14408T,A20268G,A23403G,C25418A,C26873T,C28854T	ORF1b:P314L,S:D614G,ORF3a:T9K,N:S194L,ORF14:Q41*
53	Spain_Madrid_H12_47_2020	A	2020-04-09	15	HU12O	B.1	B.1.5	20A	C241T,C3037T,C14408T,A20268G,A23403G,C27476T,G29734C	ORF1b:P314L,S:D614G,ORF7a:T28I
54	Spain_Madrid_H12_48_2020		2020-04-10	15	HU12O	B.1.5.6	B.1.5	20A	C241T,C3037T,C14408T,G15438T,A20268G,A23403G,C26447T	ORF1b:P314L,ORF1b:M657I,S:D614G,E:S68F
71	Spain_Madrid_H12_67_2020	A	2020-04-11	15	HU12O	B.1	B.1.5	20A	C241T,C3037T,C14408T,A20268G,A23403G,G29734C	ORF1b:P314L,S:D614G
74	Spain_Madrid_H12_70_2020	A	2020-04-11	15	HU12O	B.1	B.1.5	20A	C241T,C1063T,C3037T,C14408T,A20268G,A23403G,C25427T,G29734C	ORF1b:P314L,S:D614G,ORF3a:T12I
75	Spain_Madrid_H12_71_2020	A	2020-04-11	15	HU12O	B.1	B.1.5	20A	C241T,C1063T,C3037T,C14408T,A20268G,A23403G,C25427T,G29734C	ORF1b:P314L,S:D614G,ORF3a:T12I
57	Spain_Madrid_H12_52_2020		2020-04-11	15	HU12O	B.1	B.1.5	20A	C241T,C3037T,C6968T,C14408T,A20268G,A23403G	ORF1b:P314L,S:D614G
72	Spain_Madrid_H12_68_2020		2020-04-11	15	HU12O	B.1	B.1.5	20A	C241T,C3037T,C6286T,C14408T,G14863A,C19164T,A20268G,A23403G	ORF1b:P314L,ORF1b:V466I,S:D614G
73	Spain_Madrid_H12_69_2020		2020-04-11	15	HU12O	B.1	B.1.5	20A	C241T,C3037T,T10012C,C14408T,A20268G,A23403G	ORF1b:P314L,S:D614G
145	Spain_Madrid_LP40_2020	A	2020-04-12	16	HULP	B.1	B.1.5	20A	C241T,C3037T,C3990T,C14408T,A20268G,A23403G,G29734C	ORF1a:T1242I,ORF1b:P314L,S:D614G
152	Spain_Madrid_LP48_2020	A	2020-04-12	16	HULP	B.1	B.1.5	20A	C241T,C3037T,C5274T,C14408T,A18001C,A20268G,C21304T,A23403G,G29734C	ORF1a:A1670V,ORF1b:P314L,ORF1b:S1512R,ORF1b:R2613C,S:D614G
58	Spain_Madrid_H12_53_2020	B	2020-04-12	16	HU12O	B.1	B.1.5	20A	C241T,C3037T,C14408T,A20268G,A23403G	ORF1b:P314L,S:D614G
146	Spain_Madrid_LP41_2020	B	2020-04-12	16	HULP	B.1	B.1.5	20A	C241T,C3037T,C14408T,A20268G,A23403G	ORF1b:P314L,S:D614G
147	Spain_Madrid_LP42_2020		2020-04-12	16	HULP	B.1	B.1.5	20A	C241T,C527T,C1722T,A1866G,C3037T,G13240A,C14408T,G18271A,A20268G,A23403G	ORF1a:A486V,ORF1a:Y534C,ORF1b:P314L,ORF1b:E1602K,S:D614G
149	Spain_Madrid_LP44_2020		2020-04-12	16	HULP	B.1	B.1.5	20A	C241T,C3037T,G9479T,C14408T,A20268G,A23403G,C29171T	ORF1a:G3072C,ORF1b:P314L,S:D614G,N:H300Y
150	Spain_Madrid_LP45_2020		2020-04-12	16	HULP	B.1	B.1.5	20A	C241T,C3037T,C14408T,A20268G,A23403G,G25273C,C25585T	ORF1b:P314L,S:D614G,S:M1237I,ORF3a:L65F
66	Spain_Madrid_H12_62_2020	C	2020-04-12	16	HU12O	B.1.1	B.1.1	20B	C241T,C313T,C3037T,C14408T,G22468T,A23403G,A24129G,G28881A,G28882A,G28883C,T29685G	ORF1b:P314L,S:D614G,S:N856S,N:R203K,ORF14:G50R,ORF14:G50E,N:G204R
67	Spain_Madrid_H12_63_2020	C	2020-04-12	16	HU12O	B.1.1	B.1.1	20B	C241T,C313T,C3037T,C14408T,G22468T,A23403G,A24129G,G28881A,G28882A,G28883C,T29685G	ORF1b:P314L,S:D614G,S:N856S,N:R203K,ORF14:G50R,ORF14:G50E,N:G204R
68	Spain_Madrid_H12_64_2020	C	2020-04-12	16	HU12O	B.1.1	B.1.1	20B	C241T,C313T,C3037T,C14408T,G22468T,A23403G,A24129G,G28881A,G28882A,G28883C,T29685G	ORF1b:P314L,S:D614G,S:N856S,N:R203K,ORF14:G50R,ORF14:G50E,N:G204R
59	Spain_Madrid_H12_54_2020	A	2020-04-13	16	HU12O	B.1	B.1.5	20A	C241T,C1063T,C3037T,C14408T,A20268G,A23403G,C25427T,G29734C	ORF1b:P314L,S:D614G,ORF3a:T12I
70	Spain_Madrid_H12_66_2020	A	2020-04-13	16	HU12O	B.1	B.1.5	20A	C241T,C1063T,C3037T,C14408T,A20268G,A23403G,T24346C,G29734C	ORF1b:P314L,S:D614G
69	Spain_Madrid_H12_65_2020		2020-04-13	16	HU12O	B.1	B.1.5	20A	C241T,C1687T,C3037T,C14408T,A20268G,C21742T,A23403G,C26735T	ORF1b:P314L,S:D614G
76	Spain_Madrid_H12_72_2020		2020-04-13	16	HU12O	B.1	B.1.5	20A	C241T,C3037T,C14408T,A20268G,A23403G,A27307G	ORF1b:P314L,S:D614G,ORF6:I36V
77	Spain_Madrid_H12_73_2020		2020-04-13	16	HU12O	B.1	B.1.5	20A	C241T,C3037T,C14408T,A20268G,A23403G,A27307G	ORF1b:P314L,S:D614G,ORF6:I36V
60	Spain_Madrid_H12_55_2020	A	2020-04-14	16	HU12O	B.1	B.1.5	20A	C241T,C3037T,C14408T,A20268G,A23403G,C27476T,G29734C	ORF1b:P314L,S:D614G,ORF7a:T28I
80	Spain_Madrid_H12_77_2020	C	2020-04-14	16	HU12O	B.1.1	B.1.1	20B	C241T,C313T,C3037T,C5339T,G7954T,G11365T,T13447G,C14408T,C22444T,A23403G,G28881A,G28882A,G28883C	ORF1a:P1692S,ORF1a:Q2563H,ORF1b:P314L,S:D614G,N:R203K,ORF14:G50R,ORF14:G50E,N:G204R
90	Spain_Madrid_H12_89_2020		2020-04-14	16	HU12O	B.1.157	B.1.5	20A	C241T,C3037T,T7122C,C14408T,T17126C,A20268G,A23403G	ORF1a:I2286T,ORF1b:P314L,ORF1b:L1220P,S:D614G
91	Spain_Madrid_H12_90_2020	A	2020-04-14	16	HU12O	B.1.5	B.1.5	20A	C241T,C3037T,C14408T,A20268G,A23403G,C26208T,G29734C	ORF1b:P314L,S:D614G
92	Spain_Madrid_H12_91_2020		2020-04-14	16	HU12O	B.1.5	B.1.5.4	20A	C241T,C3037T,C14408T,C17639T,A18585T,A20268G,A23403G,C28638T	ORF1b:P314L,ORF1b:S1391L,S:D614G,N:P122L
61	Spain_Madrid_H12_56_2020	A	2020-04-15	16	HU12O	B.1	B.1.5	20A	C241T,C3037T,C5622T,A9134C,C9474T,C14408T,A20268G,A23403G,C26534T,C29218T,G29734C	ORF1a:P1786L,ORF1a:M2957L,ORF1a:A3070V,ORF1b:P314L,S:D614G
87	Spain_Madrid_H12_85_2020	A	2020-04-15	16	HU12O	B.1	B.1.5	20A	C241T,C3037T,C9474T,C14408T,A20268G,A23403G,C29218T,G29734C	ORF1a:A3070V,ORF1b:P314L,S:D614G
82	Spain_Madrid_H12_80_2020	A	2020-04-16	16	HU12O	B.1	B.1.5	20A	C241T,C3037T,C6726T,G10072T,C14408T,C19160T,A20268G,A23403G,G25630T,G29734C	ORF1a:T2154I,ORF1a:M3269I,ORF1b:P314L,ORF1b:S1898F,S:D614G,ORF3a:V80F
83	Spain_Madrid_H12_81_2020	A	2020-04-16	16	HU12O	B.1	B.1.5	20A	C241T,C3037T,C10747T,C14408T,A20268G,A23403G,G29734C	ORF1b:P314L,S:D614G
93	Spain_Madrid_H12_93_2020	A	2020-04-16	16	HU12O	B.1	B.1.5	20A	C241T,G1181T,C3037T,C14408T,A20268G,A23403G,G29734C	ORF1a:V306F,ORF1b:P314L,S:D614G
94	Spain_Madrid_H12_94_2020	B	2020-04-16	16	HU12O	B.1	B.1.5	20A	C241T,C3037T,C14408T,A20268G,A23403G	ORF1b:P314L,S:D614G
84	Spain_Madrid_H12_82_2020		2020-04-16	16	HU12O	B.1	B.1.5	20A	C241T,C3037T,C7945T,C14408T,A20268G,A23403G,G26918T	ORF1b:P314L,S:D614G
85	Spain_Madrid_H12_83_2020		2020-04-16	16	HU12O	B.1	B.1.5	20A	C241T,C3037T,C7945T,C14408T,A20268G,G21296A,A23403G,G26918T	ORF1b:P314L,ORF1b:G2610D,S:D614G
211	Spain_Madrid_R61_2020	A	2020-04-17	16	HURYC	B.1	B.1.5	20A	C241T,C3037T,C14408T,A19080G,A20268G,A23403G,G29734C	ORF1b:P314L,S:D614G
210	Spain_Madrid_R60_2020	C	2020-04-17	16	HURYC	B.1.1	B.1.1	20B	C241T,C3037T,G3849A,C14408T,T19839C,A23403G,G27506T,G28881A,G28882A,G28883C,C29203T	ORF1a:S1195N,ORF1b:P314L,S:D614G,ORF7a:G38V,N:R203K,ORF14:G50R,ORF14:G50E,N:G204R
209	Spain_Madrid_R59_2020		2020-04-17	16	HURYC	B.1.5	B.1.5	20A	C241T,C3037T,C5526T,C14408T,A20268G,A23403G,C27610T	ORF1a:T1754I,ORF1b:P314L,S:D614G,ORF7a:H73Y
167	Spain_Madrid_LP63_2020	A	2020-04-18	16	HULP	B.1	B.1.5	20A	C241T,C2013A,C3037T,G4006A,C14408T,A20268G,A23403G,G29734C	ORF1a:A583D,ORF1b:P314L,S:D614G
88	Spain_Madrid_H12_87_2020		2020-04-18	16	HU12O	B.1	B.1.5	20A	C241T,C2724T,C3037T,A4307G,C14408T,C18117T,A20268G,A23403G,C28854T	ORF1a:P820L,ORF1a:K1348E,ORF1b:P314L,S:D614G,N:S194L,ORF14:Q41*
96	Spain_Madrid_H12_96_2020		2020-04-18	16	HU12O	B.1	B.1.5	20A	C241T,C3037T,G5411A,C6541T,A11830G,C14408T,A20268G,A23403G	ORF1a:A1716T,ORF1b:P314L,S:D614G
168	Spain_Madrid_LP64_2020		2020-04-18	16	HULP	B.1	B.1.5	20A	C241T,C3037T,C14408T,T18358C,A20268G,A23403G,G27626T	ORF1b:P314L,S:D614G,ORF7a:R78L
89	Spain_Madrid_H12_88_2020	A	2020-04-18	16	HU12O	B.1.141	B.1.5	20A	C241T,T2845C,C3037T,C14408T,A20268G,A23403G,C27476T,G29734C	ORF1b:P314L,S:D614G,ORF7a:T28I
169	Spain_Madrid_LP65_2020	B	2020-04-18	16	HULP	B.1.141	B.1.5	20A	C241T,C2919T,C3037T,A3234G,C13072T,C14408T,A20268G,A23403G	ORF1a:P885L,ORF1a:Q990R,ORF1b:P314L,S:D614G
95	Spain_Madrid_H12_95_2020	A	2020-04-19	17	HU12O	B.1	B.1.5	20A	C241T,C3037T,C14408T,G15327T,A20268G,A23403G,G29734C,C29741T	ORF1b:P314L,ORF1b:M620I,S:D614G
86	Spain_Madrid_H12_84_2020	A	2020-04-19	17	HU12O	B.1.5	B.1.5	20A	C241T,C1426T,C3037T,C6794G,C14408T,A20268G,A23403G,T25663C,G29734C	ORF1a:L2177V,ORF1b:P314L,S:D614G,ORF3a:Y91H
170	Spain_Madrid_LP68_2020		2020-04-19	17	HULP	B.1.5	B.1.5	20A	C241T,C3037T,C14408T,G16744A,A19409G,A20268G,G21190A,A23403G,C24023T,T26301G	ORF1b:P314L,ORF1b:G1093S,ORF1b:K1981R,ORF1b:A2575T,S:D614G
114	Spain_Madrid_LP104-3_2020	A	2020-04-20	17	HULP	B.1	B.1.5	20A	C241T,C3037T,C14408T,A20268G,A23403G,G29734C	ORF1b:P314L,S:D614G
153	Spain_Madrid_LP49_2020	A	2020-04-20	17	HULP	B.1	B.1.5	20A	C241T,C1758T,A1788C,C3037T,C14408T,C18131T,A20268G,A23403G,G28027C,G29734C	ORF1a:A498V,ORF1a:N508T,ORF1b:P314L,ORF1b:T1555I,S:D614G,ORF8:W45S
156	Spain_Madrid_LP52_2020	A	2020-04-20	17	HULP	B.1	B.1.5	20A	C241T,C3037T,C14408T,A20268G,A23403G,G29734C	ORF1b:P314L,S:D614G
193	Spain_Madrid_LP96_2020	A	2020-04-20	17	HULP	B.1	B.1.5	20A	C241T,C3037T,C14408T,A20268G,A23403G,G29734C	ORF1b:P314L,S:D614G
154	Spain_Madrid_LP50_2020	B	2020-04-20	17	HULP	B.1	B.1.5	20A	C241T,C3037T,C14408T,A20268G,A23403G	ORF1b:P314L,S:D614G
157	Spain_Madrid_LP53_2020	B	2020-04-20	17	HULP	B.1	B.1.5	20A	C241T,C3037T,C14408T,A20268G,A23403G	ORF1b:P314L,S:D614G
158	Spain_Madrid_LP54_2020	B	2020-04-20	17	HULP	B.1	B.1.5	20A	C241T,C3037T,C14408T,A20268G,A23403G	ORF1b:P314L,S:D614G
164	Spain_Madrid_LP60_2020	B	2020-04-20	17	HULP	B.1	B.1.5	20A	C241T,C3037T,T14313C,C14408T,A20268G,A23403G	ORF1b:P314L,S:D614G
171	Spain_Madrid_LP71_2020	B	2020-04-20	17	HULP	B.1	B.1.5	20A	C241T,G2305T,C3037T,C14408T,A20268G,C21691T,A23403G	ORF1a:K680N,ORF1b:P314L,S:D614G
155	Spain_Madrid_LP51_2020		2020-04-20	17	HULP	B.1	B.1.5	20A	C241T,C3037T,C12970T,C14408T,A20268G,A23403G,C28333T	ORF1b:P314L,S:D614G,ORF9b:P17L
163	Spain_Madrid_LP59_2020	C	2020-04-20	17	HULP	B.1.1	B.1.1	20B	C241T,C3037T,C14408T,T19839C,A23403G,G28881A,G28882A,G28883C	ORF1b:P314L,S:D614G,N:R203K,ORF14:G50R,ORF14:G50E,N:G204R
208	Spain_Madrid_R56_2020	C	2020-04-20	17	HURYC	B.1.1	B.1.1	20B	C241T,C2005T,A2430C,C3037T,A3133C,C14408T,A23403G,G25595T,G28881A,G28882A,G28883C	ORF1a:K722T,ORF1a:Q956H,ORF1b:P314L,S:D614G,ORF3a:R68I,N:R203K,ORF14:G50R,ORF14:G50E,N:G204R
160	Spain_Madrid_LP56_2020	A	2020-04-20	17	HULP	B.1.5	B.1.5	20A	C241T,C3037T,C14408T,T17763C,A20268G,T21883C,A23403G,C28153T,C29249T,G29734C	ORF1b:P314L,S:D614G,ORF8:T87I,N:P326S
159	Spain_Madrid_LP55_2020		2020-04-20	17	HULP	B.1.5	B.1.5	20A	C241T,C3037T,C14408T,G16744A,A20268G,G21190A,A23403G,T26301G	ORF1b:P314L,ORF1b:G1093S,ORF1b:A2575T,S:D614G
161	Spain_Madrid_LP57_2020		2020-04-20	17	HULP	B.1.5	B.1.5	20A	C241T,C3037T,C14408T,G16744A,C18881T,A19409G,A20268G,G21190A,A23403G,C24023T,T26301G	ORF1b:P314L,ORF1b:G1093S,ORF1b:A1805V,ORF1b:K1981R,ORF1b:A2575T,S:D614G
205	Spain_Madrid_R51_2020		2020-04-20	17	HURYC	B.1.5	B.1.5	20A	C241T,G626T,C3037T,T13529C,C14408T,C15960T,A20268G,A23403G,T25830G,C27679T,C27982T,G28541T	ORF1a:V121F,ORF1b:V21A,ORF1b:P314L,S:D614G,ORF3a:F146L,ORF7a:L96F,ORF8:P30L,N:A90S,ORF9b:E86D
121	Spain_Madrid_LP106-3_2020	B	2020-04-21	17	HULP	B.1	B.1.5	20A	C241T,C3037T,C14408T,A20268G,A23403G	ORF1b:P314L,S:D614G
166	Spain_Madrid_LP62_2020	B	2020-04-21	17	HULP	B.1	B.1.5	20A	C241T,C3037T,C14408T,A20268G,A23403G	ORF1b:P314L,S:D614G
108	Spain_Madrid_LP101_2020		2020-04-21	17	HULP	B.1	B.1.5	20A	C241T,C3037T,C14408T,A14748G,A20268G,A23403G	ORF1b:P314L,S:D614G
212	Spain_Madrid_R62_2020		2020-04-21	17	HURYC	B.1	B.1.5	20A	C241T,A2556G,C3037T,C3045T,C14408T,A20268G,A23403G	ORF1a:Q764R,ORF1a:P927L,ORF1b:P314L,S:D614G
118	Spain_Madrid_LP105-4_2020		2020-04-21	17	HULP	B.1.5	B.1.5	20A	C241T,C3037T,C3045T,C14408T,C15141T,C20259T,A20268G,A23403G,C29686T	ORF1a:P927L,ORF1b:P314L,S:D614G
113	Spain_Madrid_LP104-2_2020	A	2020-04-22	17	HULP	B.1	B.1.5	20A	C241T,C3037T,C14408T,A20268G,A23403G,G29734C	ORF1b:P314L,S:D614G
98	Spain_Madrid_H12_98_2020	B	2020-04-22	17	HU12O	B.1	B.1.5	20A	C241T,C3037T,C14408T,A20268G,A23403G	ORF1b:P314L,S:D614G
122	Spain_Madrid_LP108_2020		2020-04-22	17	HULP	B.1	B.1.5	20A	C241T,C3037T,G8602T,C14408T,A18735G,A20130T,A20268G,A23403G,T27656C	ORF1b:P314L,ORF1b:E2221D,S:D614G,ORF7a:I88T
186	Spain_Madrid_LP88_2020		2020-04-22	17	HULP	B.1.5	B.1.5	20A	C241T,C3037T,C14408T,G16744A,A20268G,G21190A,A23403G,T26301G	ORF1b:P314L,ORF1b:G1093S,ORF1b:A2575T,S:D614G
107	Spain_Madrid_LP100-2_2020		2020-04-23	17	HULP	B.1.157	B.1.5	20A	C241T,C3037T,C10296T,C14408T,T17126C,T18471C,A20268G,G23012C,A23403G,G29779T	ORF1a:S3344F,ORF1b:P314L,ORF1b:L1220P,S:E484Q,S:D614G
111	Spain_Madrid_LP103_2020	A	2020-04-24	17	HULP	B.1	B.1.5	20A	C241T,C3037T,A10206G,C14408T,A20268G,A23403G,C29253T,G29734C	ORF1a:N3314S,ORF1b:P314L,S:D614G,N:S327L
112	Spain_Madrid_LP104-1_2020	A	2020-04-24	17	HULP	B.1	B.1.5	20A	C241T,C3037T,C14408T,A20268G,A23403G,G29734C	ORF1b:P314L,S:D614G
123	Spain_Madrid_LP109_2020	B	2020-04-26	18	HULP	B.1	B.1.5	20A	C241T,C3037T,C14408T,A20268G,A23403G	ORF1b:P314L,S:D614G
174	Spain_Madrid_LP74_2020		2020-04-26	18	HULP	B.1	B.1.5	20A	C241T,A2205G,C3037T,C14408T,A20055G,A20268G,A23403G	ORF1a:E647G,ORF1b:P314L,S:D614G
106	Spain_Madrid_LP100-1_2020		2020-04-26	18	HULP	B.1.157	B.1.5	20A	C241T,C3037T,C10296T,C14408T,T17126C,T18471C,A20268G,G23012C,A23403G,G29779T	ORF1a:S3344F,ORF1b:P314L,ORF1b:L1220P,S:E484Q,S:D614G
120	Spain_Madrid_LP106-2_2020	B	2020-04-28	18	HULP	B.1	B.1.5	20A	C241T,C3037T,C14408T,A20268G,A23403G	ORF1b:P314L,S:D614G
183	Spain_Madrid_LP85_2020		2020-04-30	18	HULP	B.1	B.1.5	20A	C241T,C3037T,C14408T,G19795T,A20268G,A23403G	ORF1b:P314L,ORF1b:A2110S,S:D614G
184	Spain_Madrid_LP86_2020		2020-04-30	18	HULP	B.1	B.1.5	20A	C241T,C3037T,C11704T,C14408T,A20268G,A23403G,C28915T	ORF1b:P314L,S:D614G,ORF14:A61V
185	Spain_Madrid_LP87_2020		2020-04-30	18	HULP	B.1	B.1.5	20A	C241T,C3037T,C5986T,C14408T,A20268G,A23403G,C24370T	ORF1b:P314L,S:D614G
187	Spain_Madrid_LP89_2020		2020-05-02	18	HULP	B.1	B.1.5	20A	C241T,C3037T,C14408T,A20268G,A23403G,C29754T	ORF1b:P314L,S:D614G
188	Spain_Madrid_LP90_2020		2020-05-02	18	HULP	B.1.157	B.1.5	20A	C241T,C3037T,C10296T,C14408T,T17126C,A20268G,A23403G,C23557T,C29253T	ORF1a:S3344F,ORF1b:P314L,ORF1b:L1220P,S:D614G,N:S327L
117	Spain_Madrid_LP105-3_2020		2020-05-02	18	HULP	B.1.5	B.1.5	20A	C241T,C3037T,C3045T,C14408T,C15141T,C20259T,A20268G,A23403G,C29686T	ORF1a:P927L,ORF1b:P314L,S:D614G
194	Spain_Madrid_LP97_2020	B	2020-05-03	19	HULP	B.1	B.1.5	20A	C241T,C3037T,C14408T,A20268G,A23403G	ORF1b:P314L,S:D614G
119	Spain_Madrid_LP106-1_2020	B	2020-05-04	19	HULP	B.1	B.1.5	20A	C241T,C3037T,C14408T,A20268G,A23403G	ORF1b:P314L,S:D614G
175	Spain_Madrid_LP77_2020		2020-05-04	19	HULP	B.1	B.1.5	20A	C241T,C3037T,C12970T,C14408T,A20268G,A23403G,C28333T	ORF1b:P314L,S:D614G,ORF9b:P17L
116	Spain_Madrid_LP105-2_2020		2020-05-04	19	HULP	B.1.5	B.1.5	20A	C241T,C3037T,C3045T,C14408T,C15141T,C20259T,A20268G,A23403G,C29686T	ORF1a:P927L,ORF1b:P314L,S:D614G
176	Spain_Madrid_LP78_2020		2020-05-05	19	HULP	B.1	B.1.5	20A	C241T,C3037T,C12970T,C14408T,A20268G,A23403G,C28333T	ORF1b:P314L,S:D614G,ORF9b:P17L
177	Spain_Madrid_LP79_2020		2020-05-05	19	HULP	B.1.5.11	B.1.5	20A	C241T,C3037T,C8175T,C14408T,C18828T,A20268G,A23403G	ORF1a:A2637V,ORF1b:P314L,S:D614G
179	Spain_Madrid_LP81_2020		2020-05-06	19	HULP	B.1	B.1.5	20A	C241T,C3037T,C12970T,C14408T,A20268G,A23403G,C28333T	ORF1b:P314L,S:D614G,ORF9b:P17L
110	Spain_Madrid_LP102-2_2020	C	2020-05-07	19	HULP	B.1.1	B.1.1	20B	C241T,C3037T,C14408T,A23403G,C28377T,G28881A,G28882A,G28883C	ORF1b:P314L,S:D614G,N:A35V,ORF9b:R32C,N:R203K,ORF14:G50R,ORF14:G50E,N:G204R
218	Spain_Madrid_R81_2020	B	2020-05-07	19	HURYC	B.1.141	B.1.5	20A	C241T,C3037T,C10525T,C14408T,A17316G,A20268G,A23403G,C25487T	ORF1b:P314L,S:D614G,ORF3a:T32I
219	Spain_Madrid_R82_2020		2020-05-07	19	HURYC	B.1.8	B.1.5	20A	C241T,C3037T,C12970T,C14408T,A20268G,A23403G,C28333T,C29274T	ORF1b:P314L,S:D614G,ORF9b:P17L,N:T334I
220	Spain_Madrid_R84_2020	C	2020-05-11	20	HURYC	B.1.1	B.1.1	20B	C241T,C2005T,A2430C,C3037T,C14408T,A23403G,G25595T,G28881A,G28882A,G28883C	ORF1a:K722T,ORF1b:P314L,S:D614G,ORF3a:R68I,N:R203K,ORF14:G50R,ORF14:G50E,N:G204R
191	Spain_Madrid_LP94_2020	A	2020-05-13	20	HULP	B.1	B.1.5	20A	C241T,C3037T,C14408T,A17615G,A20268G,A23403G,G29734C	ORF1b:P314L,ORF1b:K1383R,S:D614G
180	Spain_Madrid_LP82_2020		2020-05-13	20	HULP	B.1	B.1.5	20A	C241T,C3037T,C12970T,C14408T,A20268G,A23403G,C28333T	ORF1b:P314L,S:D614G,ORF9b:P17L
172	Spain_Madrid_LP72_2020	A	2020-05-13	20	HULP	B.1.5	B.1.5	20A	C241T,C3037T,C14408T,C16946T,G18756A,A20268G,A22606T,A23403G,G29734C	ORF1b:P314L,ORF1b:A1160V,S:D614G
178	Spain_Madrid_LP80_2020		2020-05-13	20	HULP	B.1.5.11	B.1.5	20A	C241T,C3037T,C8175T,C14408T,C18828T,A20268G,A23403G	ORF1a:A2637V,ORF1b:P314L,S:D614G
222	Spain_Madrid_R86_2020	C	2020-05-14	20	HURYC	B.1.1	B.1.1	20B	C241T,C3037T,C14408T,A23403G,G23856T,G28881A,G28882A,G28883C	ORF1b:P314L,S:D614G,S:R765L,N:R203K,ORF14:G50R,ORF14:G50E,N:G204R
115	Spain_Madrid_LP105-1_2020		2020-05-14	20	HULP	B.1.5	B.1.5	20A	C241T,C3037T,C3045T,C14408T,C15141T,C20259T,A20268G,A23403G,C29686T	ORF1a:P927L,ORF1b:P314L,S:D614G
109	Spain_Madrid_LP102-1_2020	C	2020-05-15	20	HULP	B.1.1	B.1.1	20B	C241T,C3037T,C14408T,T19839C,A23403G,C28377T,G28881A,G28882A,G28883C	ORF1b:P314L,S:D614G,N:A35V,ORF9b:R32C,N:R203K,ORF14:G50R,ORF14:G50E,N:G204R
129	Spain_Madrid_LP114_2020	B	2020-05-18	21	HULP	B.1	B.1.5	20A	C241T,C3037T,C14408T,A20268G,A23403G	ORF1b:P314L,S:D614G
182	Spain_Madrid_LP84_2020		2020-05-18	21	HULP	B.1	B.1.5	20A	C241T,C3037T,C12970T,C14408T,A20268G,A23403G,C28333T	ORF1b:P314L,S:D614G,ORF9b:P17L
223	Spain_Madrid_R88_2020		2020-05-20	21	HURYC	B.1.5	B.1.5	20A	C241T,A1992G,C3037T,G7675T,C14408T,C16303T,A20268G,A23403G,A29521T	ORF1a:Y576C,ORF1b:P314L,ORF1b:P946S,S:D614G
181	Spain_Madrid_LP83_2020		2020-05-21	21	HULP	B.1	B.1.5	20A	C241T,A605T,C3037T,C14408T,A20268G,A23403G,C29095T	ORF1a:I114L,ORF1b:P314L,S:D614G
224	Spain_Madrid_R90_2020		2020-05-21	21	HURYC	B.1	B.1.5	20A	C241T,C2724T,C3037T,C14408T,A20268G,A23403G,C23625T,C25469T,C28854T	ORF1a:P820L,ORF1b:P314L,S:D614G,S:A688V,ORF3a:S26L,N:S194L,ORF14:Q41*
125	Spain_Madrid_LP110_2020	A	2020-05-21	21	HULP	B.1.5	B.1	20A	C241T,C3037T,C6472A,C11109T,C14408T,C15279T,A20268G,C20703T,A23403G,G29734C	ORF1a:A3615V,ORF1b:P314L,S:D614G
173	Spain_Madrid_LP73_2020		2020-05-22	21	HULP	B.1	B.1.5	20A	C241T,C3037T,C14408T,A16448G,A20268G,A23403G,C26270T	ORF1b:P314L,ORF1b:Y994C,S:D614G,E:T9I

## Sheet: Hoja1
Número	Sample Name	Date	year-week	Originating lab	Rambaut_lineage	NextStrain year-letter clade	Nucleotide substitutions	Amino acid substitutions
1	Spain_Madrid_H10_39_2020	2020-03-12	11	HU12O	B.1	20A	C241T,C3037T,C14408T,A20268G,A23403G	ORF1b:P314L,S:D614G
2	Spain_Madrid_H11_40_2020	2020-03-12	11	HU12O	B.1.5	20A	C241T,C3037T,C14408T,C17639T,A20268G,A23403G,C28638T	ORF1b:P314L,ORF1b:S1391L,S:D614G,N:P122L
3	Spain_Madrid_H12_13_2020	2020-03-03	10	HU12O	B	19A	C241T,C3037T,A20268G,A23403G	S:D614G
4	Spain_Madrid_H12_1301_2020	2020-03-05	10	HU12O	B	19A	C241T,C3037T,A20268G,A23403G	S:D614G
5	Spain_Madrid_H12_1502_2020	2020-03-09	11	HU12O	B.1	20A	C241T,C3037T,A6248C,C14408T,A20268G,A23403G	ORF1a:N1995H,ORF1b:P314L,S:D614G
6	Spain_Madrid_H12_16_2020	2020-03-10	11	HU12O	B.1	20A	C241T,C3037T,C14408T,A20268G,A23403G,G29734C	ORF1b:P314L,S:D614G
7	Spain_Madrid_H12_1703_2020	2020-03-08	11	HU12O	B.1	20A	C241T,C3037T,C11704T,C14408T,G15327T,A20268G,A23403G	ORF1b:P314L,ORF1b:M620I,S:D614G
8	Spain_Madrid_H12_1804_2020	2020-03-29	14	HU12O	B.1.5.23	20A	C241T,C3037T,G11801A,C14408T,A20268G,A23403G,G25218T,G29734C	ORF1a:G3846S,ORF1b:P314L,S:D614G,S:G1219V
9	Spain_Madrid_H12_1905_2020	2020-03-29	14	HU12O	B.1.5	20A	C241T,C3037T,C14408T,T17664C,A20268G,A23403G,C26681T,G29473A,G29734C	ORF1b:P314L,S:D614G
10	Spain_Madrid_H12_20_2020	2020-03-27	13	HU12O	B.1	20A	C241T,C3037T,C14408T,A20268G,A23403G	ORF1b:P314L,S:D614G
11	Spain_Madrid_H12_2006_2020	2020-03-27	13	HU12O	B.1	20A	C241T,C3037T,C14408T,A20268G,A23403G,G29734C	ORF1b:P314L,S:D614G
12	Spain_Madrid_H12_21_2020	2020-03-27	13	HU12O	B.1	20A	C241T,C3037T,C14408T,A20268G,A23403G,G29734C	ORF1b:P314L,S:D614G
13	Spain_Madrid_H12_2107_2020	2020-03-27	13	HU12O	B.1	20A	C241T,C3037T,C11704T,A12410G,C14408T,A20268G,A23403G,G29734C	ORF1a:I4049V,ORF1b:P314L,S:D614G
14	Spain_Madrid_H12_2208_2020	2020-03-27	13	HU12O	B.1.5	20A	C241T,C2227T,C3037T,C14408T,G16744A,A20268G,G21190A,A23403G,G26152A,T26301G	ORF1b:P314L,ORF1b:G1093S,ORF1b:A2575T,S:D614G,ORF3a:G254R
15	Spain_Madrid_H12_23_2020	2020-03-22	13	HU12O	B.1	20A	C241T,C3037T,C14408T,A20268G,A23403G	ORF1b:P314L,S:D614G
16	Spain_Madrid_H12_2309_2020	2020-03-27	13	HU12O	B.1	20A	C241T,C14408T,A20268G	ORF1b:P314L
17	Spain_Madrid_H12_24_2020	2020-03-22	13	HU12O	B.1.5	20A	C241T,C3037T,C14408T,A20268G,A23403G,C27538T,G29734C	ORF1b:P314L,S:D614G
18	Spain_Madrid_H12_2410_2020	2020-03-27	13	HU12O	B.1	20A	C241T,C3037T,C14408T,A20268G,A23403G,A24367C,C27998T	ORF1b:P314L,S:D614G,S:Q935H
19	Spain_Madrid_H12_25_2020	2020-03-22	13	HU12O	B.1	20C	C241T,C1059T,C3037T,C14408T,A23403G,G25563T,C25728T	ORF1a:T265I,ORF1b:P314L,S:D614G,ORF3a:Q57H
20	Spain_Madrid_H12_2501_2020	2020-03-27	13	HU12O	A.5	19B	C3874T,C8782T,T12364A,C18401T,A19719T,C26088T,T28144C	ORF1b:P1645L,ORF8:L84S
21	Spain_Madrid_H12_26_2020	2020-03-26	13	HU12O	B.1	20A	C241T,C3037T,C14408T,A20268G,A23403G	ORF1b:P314L,S:D614G
22	Spain_Madrid_H12_27_2020	2020-03-21	12	HU12O	B.1	20A	C241T,G2293T,C3037T,C14408T,A20268G,A23403G,G29734C	ORF1a:Q676H,ORF1b:P314L,S:D614G
23	Spain_Madrid_H12_28_2020	2020-03-21	12	HU12O	A.2	19B	C8782T,T9477A,C14805T,A22151G,G25979T,C28087T,T28144C,C28657T,C28863T	ORF1a:F3071Y,S:I197V,ORF3a:G196V,ORF8:A65V,ORF8:L84S,N:S197L,ORF14:Q44*
24	Spain_Madrid_H12_29_2020	2020-03-12	11	HU12O	A.2	19B	C8782T,T9477A,C14805T,A22151G,G25979T,C28087T,T28144C,C28657T,C28863T	ORF1a:F3071Y,S:I197V,ORF3a:G196V,ORF8:A65V,ORF8:L84S,N:S197L,ORF14:Q44*
25	Spain_Madrid_H12_2902_2020	2020-03-27	13	HU12O	B.1.5	20A	C241T,C3037T,C14408T,C17639T,A20268G,A23403G,C28638T,C29640T	ORF1b:P314L,ORF1b:S1391L,S:D614G,N:P122L,ORF10:A28V
26	Spain_Madrid_H12_30_2020	2020-03-12	11	HU12O	B.1	20C	C241T,C1059T,C3037T,C14408T,A23403G,G25563T	ORF1a:T265I,ORF1b:P314L,S:D614G,ORF3a:Q57H
27	Spain_Madrid_H12_31_2020	2020-03-12	11	HU12O	B.1.5	20A	C241T,C3037T,A6248C,C14408T,A20268G,A23403G,C25413T	ORF1a:N1995H,ORF1b:P314L,S:D614G
28	Spain_Madrid_H12_32_2020	2020-03-12	11	HU12O	B.1.5	20A	C241T,C3037T,C12068T,C14408T,C16952T,A20268G,A23403G	ORF1b:P314L,ORF1b:T1162I,S:D614G
29	Spain_Madrid_H12_3203_2020	2020-03-11	11	HU12O	B.1	20A	C241T,C751T,C3037T,C14408T,A20268G,A23403G	ORF1b:P314L,S:D614G
30	Spain_Madrid_H12_33_2020	2020-03-12	11	HU12O	B.1	20A	C241T,C3037T,C14408T,A20268G,A23403G	ORF1b:P314L,S:D614G
31	Spain_Madrid_H12_3304_2020	2020-03-11	11	HU12O	B.1	20A	C241T,C3037T,C14408T,A20268G,A23403G,G29734C	ORF1b:P314L,S:D614G
32	Spain_Madrid_H12_34_2020	2020-03-12	11	HU12O	B.2	19A	C3373T,G11083T,G26144T,G28209C	ORF1a:L3606F,ORF3a:G251V,ORF8:E106Q
33	Spain_Madrid_H12_3405_2020	2020-03-11	11	HU12O	A.5	19B	C8782T,T12364A,A19719T,C26088T,T28144C	ORF8:L84S
34	Spain_Madrid_H12_35_2020	2020-03-12	11	HU12O	A.5	19B	A5838C,C8782T,G18186T,C20611T,C26088T,T28144C	ORF1a:E1858A,ORF1b:M1573I,ORF1b:L2382F,ORF8:L84S
35	Spain_Madrid_H12_3506_2020	2020-03-21	12	HU12O	B.1	20A	C241T,C3037T,C10078T,C12923T,C14408T,A20268G,A23403G	ORF1a:P4220S,ORF1b:P314L,S:D614G
36	Spain_Madrid_H12_36_2020	2020-03-09	11	HU12O	A.2	19B	C4540T,C8782T,T9477A,C14805T,G25979T,T28144C,C28657T,C28863T	ORF1a:F3071Y,ORF3a:G196V,ORF8:L84S,N:S197L,ORF14:Q44*
37	Spain_Madrid_H12_3607_2020	2020-03-21	12	HU12O	B.1	20A	C241T,C3037T,C14408T,C16699T,A20268G,A23403G	ORF1b:P314L,ORF1b:R1078C,S:D614G
38	Spain_Madrid_H12_37_2020	2020-04-01	14	HU12O	B.1	20A	C241T,C3037T,C14408T,A20268G,A23403G	ORF1b:P314L,S:D614G
39	Spain_Madrid_H12_3708_2020	2020-03-26	13	HU12O	B.1	20C	C241T,C1059T,G1535A,C3037T,C4073T,C14408T,A23403G,G25563T	ORF1a:T265I,ORF1a:V424I,ORF1a:L1270F,ORF1b:P314L,S:D614G,ORF3a:Q57H
40	Spain_Madrid_H12_38_2020	2020-04-01	14	HU12O	B.1	20A	C241T,C3037T,C14408T,A20268G,A23403G,C25480T,C27005T,G29734C	ORF1b:P314L,S:D614G,ORF3a:R30C
41	Spain_Madrid_H12_3809_2020	2020-03-21	12	HU12O	B.1	20A	C241T,C3037T,C13356T,C14408T,A20268G,A23403G	ORF1a:T4364I,ORF1b:P314L,S:D614G
42	Spain_Madrid_H12_39_2020	2020-04-02	14	HU12O	B.1	20A	C241T,C3037T,C4002T,A6248C,C6813T,C14408T,A20268G,A23403G,G26834T,G28230T	ORF1a:T1246I,ORF1a:N1995H,ORF1a:T2183I,ORF1b:P314L,S:D614G,ORF8:D113Y
43	Spain_Madrid_H12_3910_2020	2020-03-21	12	HU12O	B.1.5	20A	C241T,C3037T,C14408T,A20268G,G22132A,A23403G,G29734C	ORF1b:P314L,S:D614G
44	Spain_Madrid_H12_40_2020	2020-04-05	15	HU12O	B.1	20A	C241T,G2890C,C3037T,C14408T,A20268G,A23403G,G29734C,G29759T	ORF1b:P314L,S:D614G
45	Spain_Madrid_H12_4011_2020	2020-03-22	13	HU12O	A.2	19B	C4540T,C8782T,T9477A,C14805T,T18471C,G25979T,T28144C,C28657T,C28863T	ORF1a:F3071Y,ORF3a:G196V,ORF8:L84S,N:S197L,ORF14:Q44*
46	Spain_Madrid_H12_41_2020	2020-04-05	15	HU12O	B.1	20A	C241T,C3037T,C14408T,A20268G,A23403G,G29734C	ORF1b:P314L,S:D614G
47	Spain_Madrid_H12_4112_2020	2020-03-22	13	HU12O	B.1.5	20A	C241T,C3037T,G12849A,C14408T,A20268G,A23403G,G26109T,G29734C	ORF1a:R4195K,ORF1b:P314L,S:D614G,ORF3a:E239D
48	Spain_Madrid_H12_42_2020	2020-04-06	15	HU12O	B.1	20A	C241T,C3037T,C10747T,C14408T,A20268G,A23403G,G29734C	ORF1b:P314L,S:D614G
49	Spain_Madrid_H12_43_2020	2020-04-06	15	HU12O	B.1	20A	C241T,C3037T,C9474T,C14408T,A20268G,A23403G,C29218T,G29734C	ORF1a:A3070V,ORF1b:P314L,S:D614G
50	Spain_Madrid_H12_44_2020	2020-04-06	15	HU12O	B.1.1	20B	C241T,C3037T,C5822T,G8548T,C14408T,C15579T,T19839C,A23403G,G28881A,G28882A,G28883C	ORF1a:L1853F,ORF1a:K2761N,ORF1b:P314L,S:D614G,N:R203K,ORF14:G50R,ORF14:G50E,N:G204R
51	Spain_Madrid_H12_45_2020	2020-04-08	15	HU12O	B.1.5	20A	C241T,C3037T,C14408T,A20268G,A23403G,C25418A,C26873T,C28854T	ORF1b:P314L,S:D614G,ORF3a:T9K,N:S194L,ORF14:Q41*
52	Spain_Madrid_H12_46_2020	2020-04-08	15	HU12O	A.5	19B	C7967T,C8782T,C16694T,C26088T,T28144C	ORF1a:P2568S,ORF1b:T1076I,ORF8:L84S
53	Spain_Madrid_H12_47_2020	2020-04-09	15	HU12O	B.1	20A	C241T,C3037T,C14408T,A20268G,A23403G,C27476T,G29734C	ORF1b:P314L,S:D614G,ORF7a:T28I
54	Spain_Madrid_H12_48_2020	2020-04-10	15	HU12O	B.1.5.6	20A	C241T,C3037T,C14408T,G15438T,A20268G,A23403G,C26447T	ORF1b:P314L,ORF1b:M657I,S:D614G,E:S68F
55	Spain_Madrid_H12_49_2020	2020-03-27	13	HU12O	B.1	20A	C241T,C3037T,C14408T,A20268G,A23403G,G29734C	ORF1b:P314L,S:D614G
56	Spain_Madrid_H12_50_2020	2020-03-27	13	HU12O	A.2	19B	C8782T,T9477A,C14805T,A22151G,G25979T,T28144C,C28657T,C28863T	ORF1a:F3071Y,S:I197V,ORF3a:G196V,ORF8:L84S,N:S197L,ORF14:Q44*
57	Spain_Madrid_H12_52_2020	2020-04-11	15	HU12O	B.1	20A	C241T,C3037T,C6968T,C14408T,A20268G,A23403G	ORF1b:P314L,S:D614G
58	Spain_Madrid_H12_53_2020	2020-04-12	16	HU12O	B.1	20A	C241T,C3037T,C14408T,A20268G,A23403G	ORF1b:P314L,S:D614G
59	Spain_Madrid_H12_54_2020	2020-04-13	16	HU12O	B.1	20A	C241T,C1063T,C3037T,C14408T,A20268G,A23403G,C25427T,G29734C	ORF1b:P314L,S:D614G,ORF3a:T12I
60	Spain_Madrid_H12_55_2020	2020-04-14	16	HU12O	B.1	20A	C241T,C3037T,C14408T,A20268G,A23403G,C27476T,G29734C	ORF1b:P314L,S:D614G,ORF7a:T28I
61	Spain_Madrid_H12_56_2020	2020-04-15	16	HU12O	B.1	20A	C241T,C3037T,C5622T,A9134C,C9474T,C14408T,A20268G,A23403G,C26534T,C29218T,G29734C	ORF1a:P1786L,ORF1a:M2957L,ORF1a:A3070V,ORF1b:P314L,S:D614G
62	Spain_Madrid_H12_57_2020	2020-04-02	14	HU12O	B.1.5	20A	C241T,C3037T,C14408T,G16744A,A20268G,G21190A,A23403G,T26301G	ORF1b:P314L,ORF1b:G1093S,ORF1b:A2575T,S:D614G
63	Spain_Madrid_H12_58_2020	2020-04-03	14	HU12O	B.1	20A	C241T,C3037T,A12130T,C14408T,A20268G,A23403G,C29546A	ORF1b:P314L,S:D614G
64	Spain_Madrid_H12_59_2020	2020-04-03	14	HU12O	B.1.5	20A	C241T,C3037T,C14408T,A20268G,A23403G,C25418A,C26873T,G27147T,C28854T	ORF1b:P314L,S:D614G,ORF3a:T9K,M:D209Y,N:S194L,ORF14:Q41*
65	Spain_Madrid_H12_61_2020	2020-03-01	10	HU12O	A.5	19B	G3473A,C8782T,C19983T,C26088T,T28144C	ORF1a:G1070S,ORF8:L84S
66	Spain_Madrid_H12_62_2020	2020-04-12	16	HU12O	B.1.1	20B	C241T,C313T,C3037T,C14408T,G22468T,A23403G,A24129G,G28881A,G28882A,G28883C,T29685G	ORF1b:P314L,S:D614G,S:N856S,N:R203K,ORF14:G50R,ORF14:G50E,N:G204R
67	Spain_Madrid_H12_63_2020	2020-04-12	16	HU12O	B.1.1	20B	C241T,C313T,C3037T,C14408T,G22468T,A23403G,A24129G,G28881A,G28882A,G28883C,T29685G	ORF1b:P314L,S:D614G,S:N856S,N:R203K,ORF14:G50R,ORF14:G50E,N:G204R
68	Spain_Madrid_H12_64_2020	2020-04-12	16	HU12O	B.1.1	20B	C241T,C313T,C3037T,C14408T,G22468T,A23403G,A24129G,G28881A,G28882A,G28883C,T29685G	ORF1b:P314L,S:D614G,S:N856S,N:R203K,ORF14:G50R,ORF14:G50E,N:G204R
69	Spain_Madrid_H12_65_2020	2020-04-13	16	HU12O	B.1	20A	C241T,C1687T,C3037T,C14408T,A20268G,C21742T,A23403G,C26735T	ORF1b:P314L,S:D614G
70	Spain_Madrid_H12_66_2020	2020-04-13	16	HU12O	B.1	20A	C241T,C1063T,C3037T,C14408T,A20268G,A23403G,T24346C,G29734C	ORF1b:P314L,S:D614G
71	Spain_Madrid_H12_67_2020	2020-04-11	15	HU12O	B.1	20A	C241T,C3037T,C14408T,A20268G,A23403G,G29734C	ORF1b:P314L,S:D614G
72	Spain_Madrid_H12_68_2020	2020-04-11	15	HU12O	B.1	20A	C241T,C3037T,C6286T,C14408T,G14863A,C19164T,A20268G,A23403G	ORF1b:P314L,ORF1b:V466I,S:D614G
73	Spain_Madrid_H12_69_2020	2020-04-11	15	HU12O	B.1	20A	C241T,C3037T,T10012C,C14408T,A20268G,A23403G	ORF1b:P314L,S:D614G
74	Spain_Madrid_H12_70_2020	2020-04-11	15	HU12O	B.1	20A	C241T,C1063T,C3037T,C14408T,A20268G,A23403G,C25427T,G29734C	ORF1b:P314L,S:D614G,ORF3a:T12I
75	Spain_Madrid_H12_71_2020	2020-04-11	15	HU12O	B.1	20A	C241T,C1063T,C3037T,C14408T,A20268G,A23403G,C25427T,G29734C	ORF1b:P314L,S:D614G,ORF3a:T12I
76	Spain_Madrid_H12_72_2020	2020-04-13	16	HU12O	B.1	20A	C241T,C3037T,C14408T,A20268G,A23403G,A27307G	ORF1b:P314L,S:D614G,ORF6:I36V
77	Spain_Madrid_H12_73_2020	2020-04-13	16	HU12O	B.1	20A	C241T,C3037T,C14408T,A20268G,A23403G,A27307G	ORF1b:P314L,S:D614G,ORF6:I36V
78	Spain_Madrid_H12_75_2020	2020-04-01	14	HU12O	A.5	19B	C6040T,C8683T,C8782T,G12661A,C15738T,C26088T,G26152A,T28144C	ORF3a:G254R,ORF8:L84S
79	Spain_Madrid_H12_76_2020	2020-04-01	14	HU12O	B.2.1	19A	C9603T,G11083T,G26144T	ORF1a:T3113I,ORF1a:L3606F,ORF3a:G251V
80	Spain_Madrid_H12_77_2020	2020-04-14	16	HU12O	B.1.1	20B	C241T,C313T,C3037T,C5339T,G7954T,G11365T,T13447G,C14408T,C22444T,A23403G,G28881A,G28882A,G28883C	ORF1a:P1692S,ORF1a:Q2563H,ORF1b:P314L,S:D614G,N:R203K,ORF14:G50R,ORF14:G50E,N:G204R
81	Spain_Madrid_H12_78_2020	2020-04-14	16	HU12O	B.2.1	19A	G11071C,G11083T,C24616T,G26144T,C29659T	ORF1a:L3602F,ORF1a:L3606F,ORF3a:G251V
82	Spain_Madrid_H12_80_2020	2020-04-16	16	HU12O	B.1	20A	C241T,C3037T,C6726T,G10072T,C14408T,C19160T,A20268G,A23403G,G25630T,G29734C	ORF1a:T2154I,ORF1a:M3269I,ORF1b:P314L,ORF1b:S1898F,S:D614G,ORF3a:V80F
83	Spain_Madrid_H12_81_2020	2020-04-16	16	HU12O	B.1	20A	C241T,C3037T,C10747T,C14408T,A20268G,A23403G,G29734C	ORF1b:P314L,S:D614G
84	Spain_Madrid_H12_82_2020	2020-04-16	16	HU12O	B.1	20A	C241T,C3037T,C7945T,C14408T,A20268G,A23403G,G26918T	ORF1b:P314L,S:D614G
85	Spain_Madrid_H12_83_2020	2020-04-16	16	HU12O	B.1	20A	C241T,C3037T,C7945T,C14408T,A20268G,G21296A,A23403G,G26918T	ORF1b:P314L,ORF1b:G2610D,S:D614G
86	Spain_Madrid_H12_84_2020	2020-04-19	17	HU12O	B.1.5	20A	C241T,C1426T,C3037T,C6794G,C14408T,A20268G,A23403G,T25663C,G29734C	ORF1a:L2177V,ORF1b:P314L,S:D614G,ORF3a:Y91H
87	Spain_Madrid_H12_85_2020	2020-04-15	16	HU12O	B.1	20A	C241T,C3037T,C9474T,C14408T,A20268G,A23403G,C29218T,G29734C	ORF1a:A3070V,ORF1b:P314L,S:D614G
88	Spain_Madrid_H12_87_2020	2020-04-18	16	HU12O	B.1	20A	C241T,C2724T,C3037T,A4307G,C14408T,C18117T,A20268G,A23403G,C28854T	ORF1a:P820L,ORF1a:K1348E,ORF1b:P314L,S:D614G,N:S194L,ORF14:Q41*
89	Spain_Madrid_H12_88_2020	2020-04-18	16	HU12O	B.1.141	20A	C241T,T2845C,C3037T,C14408T,A20268G,A23403G,C27476T,G29734C	ORF1b:P314L,S:D614G,ORF7a:T28I
90	Spain_Madrid_H12_89_2020	2020-04-14	16	HU12O	B.1.157	20A	C241T,C3037T,T7122C,C14408T,T17126C,A20268G,A23403G	ORF1a:I2286T,ORF1b:P314L,ORF1b:L1220P,S:D614G
91	Spain_Madrid_H12_90_2020	2020-04-14	16	HU12O	B.1.5	20A	C241T,C3037T,C14408T,A20268G,A23403G,C26208T,G29734C	ORF1b:P314L,S:D614G
92	Spain_Madrid_H12_91_2020	2020-04-14	16	HU12O	B.1.5	20A	C241T,C3037T,C14408T,C17639T,A18585T,A20268G,A23403G,C28638T	ORF1b:P314L,ORF1b:S1391L,S:D614G,N:P122L
93	Spain_Madrid_H12_93_2020	2020-04-16	16	HU12O	B.1	20A	C241T,G1181T,C3037T,C14408T,A20268G,A23403G,G29734C	ORF1a:V306F,ORF1b:P314L,S:D614G
94	Spain_Madrid_H12_94_2020	2020-04-16	16	HU12O	B.1	20A	C241T,C3037T,C14408T,A20268G,A23403G	ORF1b:P314L,S:D614G
95	Spain_Madrid_H12_95_2020	2020-04-19	17	HU12O	B.1	20A	C241T,C3037T,C14408T,G15327T,A20268G,A23403G,G29734C,C29741T	ORF1b:P314L,ORF1b:M620I,S:D614G
96	Spain_Madrid_H12_96_2020	2020-04-18	16	HU12O	B.1	20A	C241T,C3037T,G5411A,C6541T,A11830G,C14408T,A20268G,A23403G	ORF1a:A1716T,ORF1b:P314L,S:D614G
97	Spain_Madrid_H12_97_2020	2020-04-18	16	HU12O	A.5	19B	C8782T,A12048G,C13115T,T25541C,C26088T,T28144C	ORF1a:N3928S,ORF3a:V50A,ORF8:L84S
98	Spain_Madrid_H12_98_2020	2020-04-22	17	HU12O	B.1	20A	C241T,C3037T,C14408T,A20268G,A23403G	ORF1b:P314L,S:D614G
99	Spain_Madrid_H2_16_2020	2020-03-09	11	HU12O	B.2	19A	G11083T,G26144T	ORF1a:L3606F,ORF3a:G251V
100	Spain_Madrid_H3_10_2020	2020-03-12	11	HU12O	B.1	20A	C241T,C3037T,C14408T,C19017T,A20268G,A23403G	ORF1b:P314L,S:D614G
101	Spain_Madrid_H5_34_2020	2020-03-11	11	HU12O	B.1	20A	C241T,C3037T,C14408T,A20268G,A23403G,G29734C	ORF1b:P314L,S:D614G
102	Spain_Madrid_H7_36_2020	2020-03-12	11	HU12O	A.2	19B	C4540T,C8782T,T9477A,C14805T,G25979T,T28144C,C28657T,C28863T	ORF1a:F3071Y,ORF3a:G196V,ORF8:L84S,N:S197L,ORF14:Q44*
103	Spain_Madrid_H8_37_2020	2020-03-12	11	HU12O	B.1	20A	C241T,C3037T,C11704T,C14408T,A20268G,A23403G,G29734C	ORF1b:P314L,S:D614G
104	Spain_Madrid_H9_38_2020	2020-03-12	11	HU12O	A.2	19B	C8782T,T9477A,C14805T,G25979T,C26681T,T28144C,C28657T,C28863T	ORF1a:F3071Y,ORF3a:G196V,ORF8:L84S,N:S197L,ORF14:Q44*
105	Spain_Madrid_LP10_12_2020	2020-03-09	11	HULP	B.1	20A	C241T,A361G,C3037T,C14408T,A20268G,A23403G,C26456T	ORF1b:P314L,S:D614G,E:P71L
106	Spain_Madrid_LP100-1_2020	2020-04-26	18	HULP	B.1.157	20A	C241T,C3037T,C10296T,C14408T,T17126C,T18471C,A20268G,G23012C,A23403G,G29779T	ORF1a:S3344F,ORF1b:P314L,ORF1b:L1220P,S:E484Q,S:D614G
107	Spain_Madrid_LP100-2_2020	2020-04-23	17	HULP	B.1.157	20A	C241T,C3037T,C10296T,C14408T,T17126C,T18471C,A20268G,G23012C,A23403G,G29779T	ORF1a:S3344F,ORF1b:P314L,ORF1b:L1220P,S:E484Q,S:D614G
108	Spain_Madrid_LP101_2020	2020-04-21	17	HULP	B.1	20A	C241T,C3037T,C14408T,A14748G,A20268G,A23403G	ORF1b:P314L,S:D614G
109	Spain_Madrid_LP102-1_2020	2020-05-15	20	HULP	B.1.1	20B	C241T,C3037T,C14408T,T19839C,A23403G,C28377T,G28881A,G28882A,G28883C	ORF1b:P314L,S:D614G,N:A35V,ORF9b:R32C,N:R203K,ORF14:G50R,ORF14:G50E,N:G204R
110	Spain_Madrid_LP102-2_2020	2020-05-07	19	HULP	B.1.1	20B	C241T,C3037T,C14408T,A23403G,C28377T,G28881A,G28882A,G28883C	ORF1b:P314L,S:D614G,N:A35V,ORF9b:R32C,N:R203K,ORF14:G50R,ORF14:G50E,N:G204R
111	Spain_Madrid_LP103_2020	2020-04-24	17	HULP	B.1	20A	C241T,C3037T,A10206G,C14408T,A20268G,A23403G,C29253T,G29734C	ORF1a:N3314S,ORF1b:P314L,S:D614G,N:S327L
112	Spain_Madrid_LP104-1_2020	2020-04-24	17	HULP	B.1	20A	C241T,C3037T,C14408T,A20268G,A23403G,G29734C	ORF1b:P314L,S:D614G
113	Spain_Madrid_LP104-2_2020	2020-04-22	17	HULP	B.1	20A	C241T,C3037T,C14408T,A20268G,A23403G,G29734C	ORF1b:P314L,S:D614G
114	Spain_Madrid_LP104-3_2020	2020-04-20	17	HULP	B.1	20A	C241T,C3037T,C14408T,A20268G,A23403G,G29734C	ORF1b:P314L,S:D614G
115	Spain_Madrid_LP105-1_2020	2020-05-14	20	HULP	B.1.5	20A	C241T,C3037T,C3045T,C14408T,C15141T,C20259T,A20268G,A23403G,C29686T	ORF1a:P927L,ORF1b:P314L,S:D614G
116	Spain_Madrid_LP105-2_2020	2020-05-04	19	HULP	B.1.5	20A	C241T,C3037T,C3045T,C14408T,C15141T,C20259T,A20268G,A23403G,C29686T	ORF1a:P927L,ORF1b:P314L,S:D614G
117	Spain_Madrid_LP105-3_2020	2020-05-02	18	HULP	B.1.5	20A	C241T,C3037T,C3045T,C14408T,C15141T,C20259T,A20268G,A23403G,C29686T	ORF1a:P927L,ORF1b:P314L,S:D614G
118	Spain_Madrid_LP105-4_2020	2020-04-21	17	HULP	B.1.5	20A	C241T,C3037T,C3045T,C14408T,C15141T,C20259T,A20268G,A23403G,C29686T	ORF1a:P927L,ORF1b:P314L,S:D614G
119	Spain_Madrid_LP106-1_2020	2020-05-04	19	HULP	B.1	20A	C241T,C3037T,C14408T,A20268G,A23403G	ORF1b:P314L,S:D614G
120	Spain_Madrid_LP106-2_2020	2020-04-28	18	HULP	B.1	20A	C241T,C3037T,C14408T,A20268G,A23403G	ORF1b:P314L,S:D614G
121	Spain_Madrid_LP106-3_2020	2020-04-21	17	HULP	B.1	20A	C241T,C3037T,C14408T,A20268G,A23403G	ORF1b:P314L,S:D614G
122	Spain_Madrid_LP108_2020	2020-04-22	17	HULP	B.1	20A	C241T,C3037T,G8602T,C14408T,A18735G,A20130T,A20268G,A23403G,T27656C	ORF1b:P314L,ORF1b:E2221D,S:D614G,ORF7a:I88T
123	Spain_Madrid_LP109_2020	2020-04-26	18	HULP	B.1	20A	C241T,C3037T,C14408T,A20268G,A23403G	ORF1b:P314L,S:D614G
124	Spain_Madrid_LP11_2271_2020	2020-03-09	11	HULP	A	19B	C8782T,G11083T,A23403G,C26088T,G26144T,T28144C	ORF1a:L3606F,S:D614G,ORF3a:G251V,ORF8:L84S
125	Spain_Madrid_LP110_2020	2020-05-21	21	HULP	B.1.5	20A	C241T,C3037T,C6472A,C11109T,C14408T,C15279T,A20268G,C20703T,A23403G,G29734C	ORF1a:A3615V,ORF1b:P314L,S:D614G
126	Spain_Madrid_LP111_2020	2020-05-27	22	HULP	A.2	19B	C2455T,T8163G,C8782T,T9477A,C14805T,G19009T,C25521T,G25979T,C26681T,C27807T,T28144C,C28657T,C28863T	ORF1a:F2633C,ORF1a:F3071Y,ORF1b:D1848Y,ORF3a:G196V,ORF8:L84S,N:S197L,ORF14:Q44*
127	Spain_Madrid_LP112_2020	2020-03-03	10	HULP	B.2.1	19A	C4423T,G11083T,G26144T	ORF1a:L3606F,ORF3a:G251V
128	Spain_Madrid_LP113_2020	2020-02-27	9	HULP	A.5	19B	A5607T,C8782T,C26088T,T28144C	ORF1a:K1781I,ORF8:L84S
129	Spain_Madrid_LP114_2020	2020-05-18	21	HULP	B.1	20A	C241T,C3037T,C14408T,A20268G,A23403G	ORF1b:P314L,S:D614G
130	Spain_Madrid_LP12_21_2020	2020-03-09	11	HULP	B.1	20A	C241T,C3037T,A9204G,C14408T,T18099C,A21352G,A23403G,T27740C	ORF1a:D2980G,ORF1b:P314L,ORF1b:R2629G,S:D614G,ORF7a:L116P
131	Spain_Madrid_LP14_3_2020	2020-03-09	11	HULP	B.2	19A	G11083T,C14805T,T17247C,G26144T	ORF1a:L3606F,ORF3a:G251V
132	Spain_Madrid_LP15_4_2020	2020-03-09	11	HULP	B.1	20A	C241T,C3037T,C6286T,C14408T,A20268G,A23403G,C24422A	ORF1b:P314L,S:D614G,S:Q954K
133	Spain_Madrid_LP16_6193_2020	2020-03-09	11	HULP	A.5	19B	C8782T,A23403G,C26088T,T28144C	S:D614G,ORF8:L84S
134	Spain_Madrid_LP19_4952_2020	2020-03-07	10	HULP	A.5	19B	C3037T,C8782T,A20268G,A23403G,C26088T,T28144C	S:D614G,ORF8:L84S
135	Spain_Madrid_LP20_2327_2020	2020-03-11	11	HULP	A.2	19B	C8782T,T9477A,G12522A,C14805T,G25979T,T28144C,C28657T,C28863T	ORF1a:F3071Y,ORF1a:G4086D,ORF3a:G196V,ORF8:L84S,N:S197L,ORF14:Q44*
136	Spain_Madrid_LP22_5885_2020	2020-03-08	11	HULP	A.5	19B	C3037T,C8782T,A20268G,A23403G,C26088T,T28144C	S:D614G,ORF8:L84S
137	Spain_Madrid_LP23_5852_2020	2020-03-08	11	HULP	B.1.157	20A	C241T,C3037T,C14408T,T17126C,A20268G,A23403G	ORF1b:P314L,ORF1b:L1220P,S:D614G
138	Spain_Madrid_LP24_5999_2020	2020-03-09	11	HULP	B.1	20A	C241T,C3037T,C14408T,A20268G,A23403G,G29734C	ORF1b:P314L,S:D614G
139	Spain_Madrid_LP27_2548_2020	2020-03-11	11	HULP	B.1	20A	C241T,C3037T,C14408T,A20268G,A23403G	ORF1b:P314L,S:D614G
140	Spain_Madrid_LP28_2522_2020	2020-03-11	11	HULP	B.1.1	20B	C241T,C3037T,A23403G,T27803C,G28881A,G28882A,G28883C	S:D614G,N:R203K,ORF14:G50R,ORF14:G50E,N:G204R
141	Spain_Madrid_LP29_2383_2020	2020-03-11	11	HULP	B.2.1	19A	C217T,A2443G,T4273G,T4274A,G11083T,A21551T,G26144T,G26467C,C27883T	ORF1a:Y1337N,ORF1a:L3606F,ORF1b:N2695I,ORF3a:G251V,E:V75L,ORF7b:A43V
142	Spain_Madrid_LP30_2226_2020	2020-03-11	11	HULP	B.1	20A	C241T,C3037T,C7279T,C14408T,A20268G,A23403G	ORF1b:P314L,S:D614G
143	Spain_Madrid_LP32_2262_2020	2020-03-09	11	HULP	B	19A	C241T,C3037T,A20268G,A23403G,G29734C	S:D614G
144	Spain_Madrid_LP33_2384_2020	2020-03-11	11	HULP	B.1.141	20A	C241T,C3037T,G7393T,C14408T,G15327T,A20268G,A23403G	ORF1b:P314L,ORF1b:M620I,S:D614G
145	Spain_Madrid_LP40_2020	2020-04-12	16	HULP	B.1	20A	C241T,C3037T,C3990T,C14408T,A20268G,A23403G,G29734C	ORF1a:T1242I,ORF1b:P314L,S:D614G
146	Spain_Madrid_LP41_2020	2020-04-12	16	HULP	B.1	20A	C241T,C3037T,C14408T,A20268G,A23403G	ORF1b:P314L,S:D614G
147	Spain_Madrid_LP42_2020	2020-04-12	16	HULP	B.1	20A	C241T,C527T,C1722T,A1866G,C3037T,G13240A,C14408T,G18271A,A20268G,A23403G	ORF1a:A486V,ORF1a:Y534C,ORF1b:P314L,ORF1b:E1602K,S:D614G
148	Spain_Madrid_LP43_2020	2020-04-12	16	HULP	A.5	19B	C8782T,C14404T,C14703T,C19983T,A20239G,C26088T,T28144C	ORF1b:P313S,ORF1b:S2258G,ORF8:L84S
149	Spain_Madrid_LP44_2020	2020-04-12	16	HULP	B.1	20A	C241T,C3037T,G9479T,C14408T,A20268G,A23403G,C29171T	ORF1a:G3072C,ORF1b:P314L,S:D614G,N:H300Y
150	Spain_Madrid_LP45_2020	2020-04-12	16	HULP	B.1	20A	C241T,C3037T,C14408T,A20268G,A23403G,G25273C,C25585T	ORF1b:P314L,S:D614G,S:M1237I,ORF3a:L65F
151	Spain_Madrid_LP46_2020	2020-04-12	16	HULP	A.5	19B	C8782T,C9165T,G9928T,T21378C,C26088T,T28144C	ORF1a:T2967I,ORF1a:M3221I,ORF8:L84S
152	Spain_Madrid_LP48_2020	2020-04-12	16	HULP	B.1	20A	C241T,C3037T,C5274T,C14408T,A18001C,A20268G,C21304T,A23403G,G29734C	ORF1a:A1670V,ORF1b:P314L,ORF1b:S1512R,ORF1b:R2613C,S:D614G
153	Spain_Madrid_LP49_2020	2020-04-20	17	HULP	B.1	20A	C241T,C1758T,A1788C,C3037T,C14408T,C18131T,A20268G,A23403G,G28027C,G29734C	ORF1a:A498V,ORF1a:N508T,ORF1b:P314L,ORF1b:T1555I,S:D614G,ORF8:W45S
154	Spain_Madrid_LP50_2020	2020-04-20	17	HULP	B.1	20A	C241T,C3037T,C14408T,A20268G,A23403G	ORF1b:P314L,S:D614G
155	Spain_Madrid_LP51_2020	2020-04-20	17	HULP	B.1	20A	C241T,C3037T,C12970T,C14408T,A20268G,A23403G,C28333T	ORF1b:P314L,S:D614G,ORF9b:P17L
156	Spain_Madrid_LP52_2020	2020-04-20	17	HULP	B.1	20A	C241T,C3037T,C14408T,A20268G,A23403G,G29734C	ORF1b:P314L,S:D614G
157	Spain_Madrid_LP53_2020	2020-04-20	17	HULP	B.1	20A	C241T,C3037T,C14408T,A20268G,A23403G	ORF1b:P314L,S:D614G
158	Spain_Madrid_LP54_2020	2020-04-20	17	HULP	B.1	20A	C241T,C3037T,C14408T,A20268G,A23403G	ORF1b:P314L,S:D614G
159	Spain_Madrid_LP55_2020	2020-04-20	17	HULP	B.1.5	20A	C241T,C3037T,C14408T,G16744A,A20268G,G21190A,A23403G,T26301G	ORF1b:P314L,ORF1b:G1093S,ORF1b:A2575T,S:D614G
160	Spain_Madrid_LP56_2020	2020-04-20	17	HULP	B.1.5	20A	C241T,C3037T,C14408T,T17763C,A20268G,T21883C,A23403G,C28153T,C29249T,G29734C	ORF1b:P314L,S:D614G,ORF8:T87I,N:P326S
161	Spain_Madrid_LP57_2020	2020-04-20	17	HULP	B.1.5	20A	C241T,C3037T,C14408T,G16744A,C18881T,A19409G,A20268G,G21190A,A23403G,C24023T,T26301G	ORF1b:P314L,ORF1b:G1093S,ORF1b:A1805V,ORF1b:K1981R,ORF1b:A2575T,S:D614G
162	Spain_Madrid_LP58_2020	2020-04-20	17	HULP	B	19A	T7098C,T28835C	ORF1a:I2278T,N:S188P
163	Spain_Madrid_LP59_2020	2020-04-20	17	HULP	B.1.1	20B	C241T,C3037T,C14408T,T19839C,A23403G,G28881A,G28882A,G28883C	ORF1b:P314L,S:D614G,N:R203K,ORF14:G50R,ORF14:G50E,N:G204R
164	Spain_Madrid_LP60_2020	2020-04-20	17	HULP	B.1	20A	C241T,C3037T,T14313C,C14408T,A20268G,A23403G	ORF1b:P314L,S:D614G
165	Spain_Madrid_LP61_2020	2020-04-20	17	HULP	A.2	19B	T87G,C4540T,C8782T,T9477A,T13279C,T13914C,C14805T,G25979T,T27919C,T28144C,C28657T,C28863T	ORF1a:F3071Y,ORF3a:G196V,ORF8:I9T,ORF8:L84S,N:S197L,ORF14:Q44*
166	Spain_Madrid_LP62_2020	2020-04-21	17	HULP	B.1	20A	C241T,C3037T,C14408T,A20268G,A23403G	ORF1b:P314L,S:D614G
167	Spain_Madrid_LP63_2020	2020-04-18	16	HULP	B.1	20A	C241T,C2013A,C3037T,G4006A,C14408T,A20268G,A23403G,G29734C	ORF1a:A583D,ORF1b:P314L,S:D614G
168	Spain_Madrid_LP64_2020	2020-04-18	16	HULP	B.1	20A	C241T,C3037T,C14408T,T18358C,A20268G,A23403G,G27626T	ORF1b:P314L,S:D614G,ORF7a:R78L
169	Spain_Madrid_LP65_2020	2020-04-18	16	HULP	B.1.141	20A	C241T,C2919T,C3037T,A3234G,C13072T,C14408T,A20268G,A23403G	ORF1a:P885L,ORF1a:Q990R,ORF1b:P314L,S:D614G
170	Spain_Madrid_LP68_2020	2020-04-19	17	HULP	B.1.5	20A	C241T,C3037T,C14408T,G16744A,A19409G,A20268G,G21190A,A23403G,C24023T,T26301G	ORF1b:P314L,ORF1b:G1093S,ORF1b:K1981R,ORF1b:A2575T,S:D614G
171	Spain_Madrid_LP71_2020	2020-04-20	17	HULP	B.1	20A	C241T,G2305T,C3037T,C14408T,A20268G,C21691T,A23403G	ORF1a:K680N,ORF1b:P314L,S:D614G
172	Spain_Madrid_LP72_2020	2020-05-13	20	HULP	B.1.5	20A	C241T,C3037T,C14408T,C16946T,G18756A,A20268G,A22606T,A23403G,G29734C	ORF1b:P314L,ORF1b:A1160V,S:D614G
173	Spain_Madrid_LP73_2020	2020-05-22	21	HULP	B.1	20A	C241T,C3037T,C14408T,A16448G,A20268G,A23403G,C26270T	ORF1b:P314L,ORF1b:Y994C,S:D614G,E:T9I
174	Spain_Madrid_LP74_2020	2020-04-26	18	HULP	B.1	20A	C241T,A2205G,C3037T,C14408T,A20055G,A20268G,A23403G	ORF1a:E647G,ORF1b:P314L,S:D614G
175	Spain_Madrid_LP77_2020	2020-05-04	19	HULP	B.1	20A	C241T,C3037T,C12970T,C14408T,A20268G,A23403G,C28333T	ORF1b:P314L,S:D614G,ORF9b:P17L
176	Spain_Madrid_LP78_2020	2020-05-05	19	HULP	B.1	20A	C241T,C3037T,C12970T,C14408T,A20268G,A23403G,C28333T	ORF1b:P314L,S:D614G,ORF9b:P17L
177	Spain_Madrid_LP79_2020	2020-05-05	19	HULP	B.1.5.11	20A	C241T,C3037T,C8175T,C14408T,C18828T,A20268G,A23403G	ORF1a:A2637V,ORF1b:P314L,S:D614G
178	Spain_Madrid_LP80_2020	2020-05-13	20	HULP	B.1.5.11	20A	C241T,C3037T,C8175T,C14408T,C18828T,A20268G,A23403G	ORF1a:A2637V,ORF1b:P314L,S:D614G
179	Spain_Madrid_LP81_2020	2020-05-06	19	HULP	B.1	20A	C241T,C3037T,C12970T,C14408T,A20268G,A23403G,C28333T	ORF1b:P314L,S:D614G,ORF9b:P17L
180	Spain_Madrid_LP82_2020	2020-05-13	20	HULP	B.1	20A	C241T,C3037T,C12970T,C14408T,A20268G,A23403G,C28333T	ORF1b:P314L,S:D614G,ORF9b:P17L
181	Spain_Madrid_LP83_2020	2020-05-21	21	HULP	B.1	20A	C241T,A605T,C3037T,C14408T,A20268G,A23403G,C29095T	ORF1a:I114L,ORF1b:P314L,S:D614G
182	Spain_Madrid_LP84_2020	2020-05-18	21	HULP	B.1	20A	C241T,C3037T,C12970T,C14408T,A20268G,A23403G,C28333T	ORF1b:P314L,S:D614G,ORF9b:P17L
183	Spain_Madrid_LP85_2020	2020-04-30	18	HULP	B.1	20A	C241T,C3037T,C14408T,G19795T,A20268G,A23403G	ORF1b:P314L,ORF1b:A2110S,S:D614G
184	Spain_Madrid_LP86_2020	2020-04-30	18	HULP	B.1	20A	C241T,C3037T,C11704T,C14408T,A20268G,A23403G,C28915T	ORF1b:P314L,S:D614G,ORF14:A61V
185	Spain_Madrid_LP87_2020	2020-04-30	18	HULP	B.1	20A	C241T,C3037T,C5986T,C14408T,A20268G,A23403G,C24370T	ORF1b:P314L,S:D614G
186	Spain_Madrid_LP88_2020	2020-04-22	17	HULP	B.1.5	20A	C241T,C3037T,C14408T,G16744A,A20268G,G21190A,A23403G,T26301G	ORF1b:P314L,ORF1b:G1093S,ORF1b:A2575T,S:D614G
187	Spain_Madrid_LP89_2020	2020-05-02	18	HULP	B.1	20A	C241T,C3037T,C14408T,A20268G,A23403G,C29754T	ORF1b:P314L,S:D614G
188	Spain_Madrid_LP90_2020	2020-05-02	18	HULP	B.1.157	20A	C241T,C3037T,C10296T,C14408T,T17126C,A20268G,A23403G,C23557T,C29253T	ORF1a:S3344F,ORF1b:P314L,ORF1b:L1220P,S:D614G,N:S327L
189	Spain_Madrid_LP92_2020	2020-05-03	19	HULP	A.2	19B	C8782T,T9477A,C14805T,A22151G,G25979T,T28144C,C28657T,C28863T	ORF1a:F3071Y,S:I197V,ORF3a:G196V,ORF8:L84S,N:S197L,ORF14:Q44*
190	Spain_Madrid_LP93_2020	2020-05-06	19	HULP	A.5	19B	C5240T,C8782T,C26088T,C26340T,T28144C	ORF1a:P1659S,ORF8:L84S
191	Spain_Madrid_LP94_2020	2020-05-13	20	HULP	B.1	20A	C241T,C3037T,C14408T,A17615G,A20268G,A23403G,G29734C	ORF1b:P314L,ORF1b:K1383R,S:D614G
192	Spain_Madrid_LP95_2020	2020-05-21	21	HULP	A.2	19B	C8782T,T9477A,C14805T,A22151G,G25979T,T28144C,C28657T,C28863T	ORF1a:F3071Y,S:I197V,ORF3a:G196V,ORF8:L84S,N:S197L,ORF14:Q44*
193	Spain_Madrid_LP96_2020	2020-04-20	17	HULP	B.1	20A	C241T,C3037T,C14408T,A20268G,A23403G,G29734C	ORF1b:P314L,S:D614G
194	Spain_Madrid_LP97_2020	2020-05-03	19	HULP	B.1	20A	C241T,C3037T,C14408T,A20268G,A23403G	ORF1b:P314L,S:D614G
195	Spain_Madrid_R10_33_2020	2020-03-02	10	HURYC	A	19B	C8782T,T9477A,C14805T,T28144C,C28863T	ORF1a:F3071Y,ORF8:L84S,N:S197L,ORF14:Q44*
196	Spain_Madrid_R11__2020	2020-03-06	10	HURYC	A.5	19B	C8782T,A20268G,A23403G,C26088T,T28144C	S:D614G,ORF8:L84S
197	Spain_Madrid_R17__2020	2020-03-04	10	HURYC	A.5	19B	C8782T,G22331A,A23403G,C26088T,T28144C	S:G257S,S:D614G,ORF8:L84S
198	Spain_Madrid_R19__2020	2020-03-13	11	HURYC	A.5	19B	C8782T,A23403G,C26088T,T28144C,A29647G	S:D614G,ORF8:L84S
199	Spain_Madrid_R2_15_2020	2020-03-03	10	HURYC	A	19B	C8782T,A9204G,A11636T,A21352G,T25356C,T28144C	ORF1a:D2980G,ORF1a:T3791S,ORF1b:R2629G,S:L1265P,ORF8:L84S
200	Spain_Madrid_R20__2020	2020-03-06	10	HURYC	A.5	19B	C8782T,C26088T,T28144C	ORF8:L84S
201	Spain_Madrid_R22__2020	2020-03-13	11	HURYC	A.5	19B	C3037T,C8782T,A23403G,C26088T,T28144C	S:D614G,ORF8:L84S
202	Spain_Madrid_R25__2020	2020-03-04	10	HURYC	A.5	19B	C3037T,C8782T,A20249G,A23403G,C26088T,T28144C	ORF1b:E2261G,S:D614G,ORF8:L84S
203	Spain_Madrid_R5_8_2020	2020-03-03	10	HURYC	A.5	19B	C8782T,T12364A,A19719T,C26088T,T28144C	ORF8:L84S
204	Spain_Madrid_R50_2020	2020-04-20	17	HURYC	A.5	19B	A7024T,C8782T,G9968A,A21643T,C26088T,C26681T,T28144C,G28851T	ORF1a:L2253F,ORF1a:A3235T,ORF8:L84S,N:S193I,ORF14:V40F
205	Spain_Madrid_R51_2020	2020-04-20	17	HURYC	B.1.5	20A	C241T,G626T,C3037T,T13529C,C14408T,C15960T,A20268G,A23403G,T25830G,C27679T,C27982T,G28541T	ORF1a:V121F,ORF1b:V21A,ORF1b:P314L,S:D614G,ORF3a:F146L,ORF7a:L96F,ORF8:P30L,N:A90S,ORF9b:E86D
206	Spain_Madrid_R52_2020	2020-04-20	17	HURYC	A.5	19B	C8782T,C26088T,T28144C,A29749G	ORF8:L84S
207	Spain_Madrid_R53_2020	2020-04-20	17	HURYC	A.2	19B	C3961T,C8782T,T9477A,C14805T,C19269T,T24491C,C25782T,G25979T,C26681T,T28144C,C28657T,C28863T	ORF1a:F3071Y,ORF3a:G196V,ORF8:L84S,N:S197L,ORF14:Q44*
208	Spain_Madrid_R56_2020	2020-04-20	17	HURYC	B.1.1	20B	C241T,C2005T,A2430C,C3037T,A3133C,C14408T,A23403G,G25595T,G28881A,G28882A,G28883C	ORF1a:K722T,ORF1a:Q956H,ORF1b:P314L,S:D614G,ORF3a:R68I,N:R203K,ORF14:G50R,ORF14:G50E,N:G204R
209	Spain_Madrid_R59_2020	2020-04-17	16	HURYC	B.1.5	20A	C241T,C3037T,C5526T,C14408T,A20268G,A23403G,C27610T	ORF1a:T1754I,ORF1b:P314L,S:D614G,ORF7a:H73Y
210	Spain_Madrid_R60_2020	2020-04-17	16	HURYC	B.1.1	20B	C241T,C3037T,G3849A,C14408T,T19839C,A23403G,G27506T,G28881A,G28882A,G28883C,C29203T	ORF1a:S1195N,ORF1b:P314L,S:D614G,ORF7a:G38V,N:R203K,ORF14:G50R,ORF14:G50E,N:G204R
211	Spain_Madrid_R61_2020	2020-04-17	16	HURYC	B.1	20A	C241T,C3037T,C14408T,A19080G,A20268G,A23403G,G29734C	ORF1b:P314L,S:D614G
212	Spain_Madrid_R62_2020	2020-04-21	17	HURYC	B.1	20A	C241T,A2556G,C3037T,C3045T,C14408T,A20268G,A23403G	ORF1a:Q764R,ORF1a:P927L,ORF1b:P314L,S:D614G
213	Spain_Madrid_R63_2020	2020-03-17	12	HURYC	B.1.1	20B	C241T,C3037T,C4321T,C14408T,T19839C,A23403G,G28881A,G28882A,G28883C	ORF1b:P314L,S:D614G,N:R203K,ORF14:G50R,ORF14:G50E,N:G204R
214	Spain_Madrid_R64_2020	2020-03-17	12	HURYC	B.1.5	20A	C241T,C3037T,C14408T,A20268G,A23403G,C26873T,C28854T	ORF1b:P314L,S:D614G,N:S194L,ORF14:Q41*
215	Spain_Madrid_R65_2020	2020-04-16	16	HURYC	A.2	19B	C8782T,T9477A,T11568C,C14805T,G22111T,G25979T,T28144C,C28657T,C28863T	ORF1a:F3071Y,ORF1a:I3768T,S:Q183H,ORF3a:G196V,ORF8:L84S,N:S197L,ORF14:Q44*
216	Spain_Madrid_R67_2020	2020-03-17	12	HURYC	B.1.5	20A	C241T,C3037T,C14408T,A20268G,A23403G,G28881A	ORF1b:P314L,S:D614G,N:R203K,ORF14:G50R
217	Spain_Madrid_R68_2020	2020-03-17	12	HURYC	B.1.157	20A	C241T,C3037T,C14408T,T17126C,A20268G,A23403G,A24780G,G28881A	ORF1b:P314L,ORF1b:L1220P,S:D614G,S:K1073R,N:R203K,ORF14:G50R
218	Spain_Madrid_R81_2020	2020-05-07	19	HURYC	B.1.141	20A	C241T,C3037T,C10525T,C14408T,A17316G,A20268G,A23403G,C25487T	ORF1b:P314L,S:D614G,ORF3a:T32I
219	Spain_Madrid_R82_2020	2020-05-07	19	HURYC	B.1.8	20A	C241T,C3037T,C12970T,C14408T,A20268G,A23403G,C28333T,C29274T	ORF1b:P314L,S:D614G,ORF9b:P17L,N:T334I
220	Spain_Madrid_R84_2020	2020-05-11	20	HURYC	B.1.1	20B	C241T,C2005T,A2430C,C3037T,C14408T,A23403G,G25595T,G28881A,G28882A,G28883C	ORF1a:K722T,ORF1b:P314L,S:D614G,ORF3a:R68I,N:R203K,ORF14:G50R,ORF14:G50E,N:G204R
221	Spain_Madrid_R85_2020	2020-05-14	20	HURYC	A.5	19B	T606G,C7564T,G7798T,C8782T,G13126T,T19035A,A23403G,A23586G,T25860C,C26088T,C27213T,T28144C,C28603T	ORF1a:I114R,ORF1a:K2511N,S:D614G,S:Q675R,ORF8:L84S
222	Spain_Madrid_R86_2020	2020-05-14	20	HURYC	B.1.1	20B	C241T,C3037T,C14408T,A23403G,G23856T,G28881A,G28882A,G28883C	ORF1b:P314L,S:D614G,S:R765L,N:R203K,ORF14:G50R,ORF14:G50E,N:G204R
223	Spain_Madrid_R88_2020	2020-05-20	21	HURYC	B.1.5	20A	C241T,A1992G,C3037T,G7675T,C14408T,C16303T,A20268G,A23403G,A29521T	ORF1a:Y576C,ORF1b:P314L,ORF1b:P946S,S:D614G
224	Spain_Madrid_R90_2020	2020-05-21	21	HURYC	B.1	20A	C241T,C2724T,C3037T,C14408T,A20268G,A23403G,C23625T,C25469T,C28854T	ORF1a:P820L,ORF1b:P314L,S:D614G,S:A688V,ORF3a:S26L,N:S194L,ORF14:Q41*
195	Spain_Madrid_R10_33_2020	2020-03-02	10	HUT		19B	C8782T,T9477A,C14805T,T28144C,C28863T	ORF1a:F3071Y,ORF8:L84S,N:S197L,ORF14:Q44*
36	Spain_Madrid_H12_36_2020	2020-03-09	11	HU12O		19B	C4540T,C8782T,T9477A,C14805T,G25979T,T28144C,C28657T,C28863T	ORF1a:F3071Y,ORF3a:G196V,ORF8:L84S,N:S197L,ORF14:Q44*
128	Spain_Madrid_LP113_2020	2020-02-27	9	HULP		19B	A5607T,C8782T,C26088T,T28144C	ORF1a:K1781I,ORF8:L84S
3	Spain_Madrid_H12_13_2020	2020-03-03	10	HU12O		19A	C241T,C3037T,A20268G,A23403G	S:D614G
130	Spain_Madrid_LP12_21_2020	2020-03-09	11	HULP		20A	C241T,C3037T,A9204G,C14408T,T18099C,A21352G,A23403G,T27740C	ORF1a:D2980G,ORF1b:P314L,ORF1b:R2629G,S:D614G,ORF7a:L116P
140	Spain_Madrid_LP28_2522_2020	2020-03-11	11	HULP		20B	C241T,C3037T,A23403G,T27803C,G28881A,G28882A,G28883C	S:D614G,N:R203K,ORF14:G50R,ORF14:G50E,N:G204R
7	Spain_Madrid_H12_1703_2020	2020-03-08	11	HU12O		20A	C241T,C3037T,C11704T,C14408T,G15327T,A20268G,A23403G	ORF1b:P314L,ORF1b:M620I,S:D614G
2	Spain_Madrid_H11_40_2020	2020-03-12	11	HU12O		20A	C241T,C3037T,C14408T,C17639T,A20268G,A23403G,C28638T	ORF1b:P314L,ORF1b:S1391L,S:D614G,N:P122L
131	Spain_Madrid_LP14_3_2020	2020-03-09	11	HULP		19A	G11083T,C14805T,T17247C,G26144T	ORF1a:L3606F,ORF3a:G251V
143	Spain_Madrid_LP32_2262_2020	2020-03-09	11	HULP		19A	C241T,C3037T,A20268G,A23403G,G29734C	S:D614G
5	Spain_Madrid_H12_1502_2020	2020-03-09	11	HU12O		20A	C241T,C3037T,A6248C,C14408T,A20268G,A23403G	ORF1a:N1995H,ORF1b:P314L,S:D614G
127	Spain_Madrid_LP112_2020	2020-03-03	10	HULP		19A	C4423T,G11083T,G26144T	ORF1a:L3606F,ORF3a:G251V
